# Supplementary material for: Characteristics of gut microbiota in captive Asian elephants (Elephas maximus) from infant to elderly
Source: Sci Rep. 2023 Dec 27;13:23027. doi: 10.1038/s41598-023-50429-1 (PMC10754835; doi:10.1038/s41598-023-50429-1)
Supplement: Supplementary file 3 — Supplementary Table 3. [file 41598_2023_50429_MOESM3_ESM.xlsx]

## Sheet: Phylum
Supplementary Table 3. The differential abundance of gut microbiota of healthy captive elephants in Northern Thailand between age groups (Phylum level)
taxon_id	Log fold change	SD	p_value	q_value	comparison	tax_level
Euryarchaeota	2.15942	0.546715	7.82144e-05	0.00187715	1_vs_4	Phylum
Actinobacteriota	2.00299	0.305663	5.642e-11	1.35408e-09	1_vs_4	Phylum
Verrucomicrobiota	1.92068	0.284712	1.51926e-11	3.64623e-10	1_vs_4	Phylum
Proteobacteria	1.32805	0.369894	0.000330249	0.00792597	1_vs_4	Phylum
Desulfobacterota	1.05749	0.221024	1.71427e-06	4.11425e-05	1_vs_4	Phylum
Myxococcota	-0.510247	0.227223	0	0	1_vs_4	Phylum
Campilobacterota	-1.39969	0.277248	0	0	1_vs_4	Phylum
Elusimicrobiota	-1.5236	0.337403	6.31174e-06	0.000151482	1_vs_4	Phylum
Armatimonadota	-1.81629	0.427201	2.12236e-05	0.000509366	1_vs_4	Phylum
Spirochaetota	-2.58838	0.457149	1.49618e-08	3.59083e-07	1_vs_4	Phylum
SAR324_clade(Marine_group_B)	-2.84278	0.206829	0	0	1_vs_4	Phylum
Cyanobacteria	-3.04498	0.401401	3.30242e-14	7.92582e-13	1_vs_4	Phylum
Euryarchaeota	1.30883	0.390208	0.000796004	0.0191041	2_vs_4	Phylum
Cyanobacteria	-1.07215	0.231144	3.51011e-06	8.42426e-05	2_vs_4	Phylum
Unknown	-1.27033	0.36764	0.000549578	0.0131899	2_vs_4	Phylum
SAR324_clade(Marine_group_B)	-1.37828	0.367758	0.000178404	0.0042817	2_vs_4	Phylum
Planctomycetota	0.903502	0.214412	2.5104e-05	0.000602496	3_vs_4	Phylum
Euryarchaeota	0.701164	0.192471	0.000269531	0.00646874	3_vs_4	Phylum
Desulfobacterota	0.476866	0.120171	7.24127e-05	0.0017379	3_vs_4	Phylum
Synergistota	-0.408023	0.092931	1.1304e-05	0.000271297	3_vs_4	Phylum
Fibrobacterota	-0.484133	0.134961	0.000334249	0.00802197	3_vs_4	Phylum
Cyanobacteria	-0.48831	0.117069	3.03072e-05	0.000727373	3_vs_4	Phylum
SAR324_clade(Marine_group_B)	-0.503743	0.131424	0.000126616	0.00303879	3_vs_4	Phylum
Chloroflexi	2.02754	0.604516	0.000796565	0.0191176	5_vs_4	Phylum
Euryarchaeota	1.35883	0.358415	0.000149904	0.0035977	5_vs_4	Phylum
Unknown	1.23072	0.368172	0.000829419	0.0199061	5_vs_4	Phylum
Bacteroidota	-0.712071	0.231062	0.00205795	0.0493907	5_vs_4	Phylum
Desulfobacterota	-0.869056	0.189864	4.71091e-06	0.000113062	5_vs_4	Phylum
Fibrobacterota	-1.04341	0.295638	0.000416563	0.00999752	5_vs_4	Phylum
Cyanobacteria	-1.59124	0.444618	0.000345037	0.0082809	5_vs_4	Phylum

## Sheet: Class
Supplementary Table 3. The differential abundance of gut microbiota of healthy captive elephants in Northern Thailand between age groups (Class level)
taxon_id	Log fold change	SD	p_value	q_value	comparison	tax_level
Verrucomicrobiae	5.52729	0.344971	8.89993e-58	3.64897e-56	1_vs_4	Class
Actinobacteria	5.25903	0.500006	7.14131e-26	2.92794e-24	1_vs_4	Class
Methanobacteria	2.45731	0.562388	1.24579e-05	0.000510776	1_vs_4	Class
Negativicutes	1.94334	0.257798	4.76448e-14	1.95344e-12	1_vs_4	Class
Gammaproteobacteria	1.67034	0.414448	5.57091e-05	0.00228407	1_vs_4	Class
Chloroflexia	1.61879	0.619918	0	0	1_vs_4	Class
Coriobacteriia	1.50347	0.356587	2.48379e-05	0.00101835	1_vs_4	Class
Desulfovibrionia	1.45258	0.254886	1.20553e-08	4.94265e-07	1_vs_4	Class
Bacilli	0.947563	0.288134	0.00100681	0.0412792	1_vs_4	Class
Thermoleophilia	0.534912	0.213815	0	0	1_vs_4	Class
Myxococcia	0.0956449	0.247324	0	0	1_vs_4	Class
Gracilibacteria	0.0474086	0.238055	0	0	1_vs_4	Class
vadinHA49	-0.11358	0.248212	0	0	1_vs_4	Class
Campylobacteria	-1.1018	0.308589	0	0	1_vs_4	Class
Leptospirae	-1.56309	0.230271	0	0	1_vs_4	Class
SAR324_clade(Marine_group_B)	-2.54489	0.231209	0	0	1_vs_4	Class
Spirochaetia	-2.73658	0.619854	1.01068e-05	0.000414381	1_vs_4	Class
Vampirivibrionia	-2.74497	0.417116	4.67804e-11	1.918e-09	1_vs_4	Class
Actinobacteria	1.76179	0.218617	7.70438e-16	3.1588e-14	2_vs_4	Class
Methanobacteria	1.44603	0.369591	9.13392e-05	0.00374491	2_vs_4	Class
Planctomycetes	1.39025	0.353958	8.57493e-05	0.00351572	2_vs_4	Class
Gammaproteobacteria	0.859357	0.218221	8.21557e-05	0.00336838	2_vs_4	Class
Chloroflexia	0.0494959	0.211467	0	0	2_vs_4	Class
Vampirivibrionia	-0.932832	0.235591	7.50947e-05	0.00307888	2_vs_4	Class
Leptospirae	-1.03139	0.269839	0.000132246	0.0054221	2_vs_4	Class
Unknown	-1.18286	0.360263	0.00102595	0.0420638	2_vs_4	Class
SAR324_clade(Marine_group_B)	-1.24107	0.381243	0.00113262	0.0464376	2_vs_4	Class
Endomicrobia	-1.46736	0.365339	5.90867e-05	0.00242256	2_vs_4	Class
Actinobacteria	1.97577	0.214152	2.80917e-20	1.15176e-18	3_vs_4	Class
Planctomycetes	1.08819	0.239114	5.34065e-06	0.000218967	3_vs_4	Class
Methanobacteria	0.744173	0.194628	0.000131538	0.00539306	3_vs_4	Class
Bacilli	0.605288	0.177521	0.000650419	0.0266672	3_vs_4	Class
Desulfovibrionia	0.543712	0.127424	1.98177e-05	0.000812526	3_vs_4	Class
Chloroflexia	-0.121672	0.132528	0	0	3_vs_4	Class
Synergistia	-0.365014	0.0954201	0.000130595	0.00535437	3_vs_4	Class
Fibrobacteria	-0.441124	0.132566	0.000876044	0.0359178	3_vs_4	Class
Vampirivibrionia	-0.443185	0.120776	0.000243042	0.0099647	3_vs_4	Class
SAR324_clade(Marine_group_B)	-0.460734	0.14018	0.00101356	0.0415558	3_vs_4	Class
Endomicrobia	-0.891147	0.237038	0.000170247	0.00698014	3_vs_4	Class
Desulfotomaculia	-0.997305	0.247462	5.57444e-05	0.00228552	3_vs_4	Class
MVP-15	-1.20789	0.283129	1.98829e-05	0.0008152	3_vs_4	Class
Thermoleophilia	3.32333	0.793126	2.78754e-05	0.00114289	5_vs_4	Class
Alphaproteobacteria	2.49963	0.449027	2.595e-08	1.06395e-06	5_vs_4	Class
Myxococcia	1.91791	0.55214	0.000513537	0.021055	5_vs_4	Class
Chloroflexia	1.80478	0.424014	0	0	5_vs_4	Class
Methanobacteria	1.76631	0.320933	3.72e-08	1.5252e-06	5_vs_4	Class
Verrucomicrobiae	1.71747	0.346138	6.98383e-07	2.86337e-05	5_vs_4	Class
Anaerolineae	1.47154	0.365122	5.5712e-05	0.00228419	5_vs_4	Class
Methanomicrobia	1.43947	0.41354	0.000499846	0.0204937	5_vs_4	Class
Unknown	1.39854	0.304129	4.25505e-06	0.000174457	5_vs_4	Class
Saccharimonadia	1.18907	0.282243	2.52072e-05	0.0010335	5_vs_4	Class
Desulfovibrionia	-0.955101	0.23848	6.20282e-05	0.00254315	5_vs_4	Class

## Sheet: Order
Supplementary Table 3. The differential abundance of gut microbiota of healthy captive elephants in Northern Thailand between age groups (Order level)
taxon_id	Log fold change	SD	p_value	q_value	comparison	tax_level
BA2:G46ifidobacteriales	9.16852	0.521699	3.87271e-69	3.17562e-67	1_vs_4	Order
Verrucomicrobiales	7.17937	0.304142	3.40137e-123	2.78912e-121	1_vs_4	Order
Micrococcales	3.2012	0.494821	9.83838e-11	8.06747e-09	1_vs_4	Order
Enterobacterales	2.75882	0.425357	8.82003e-11	7.23242e-09	1_vs_4	Order
Veillonellales-Selenomonadales	2.66225	0.343712	9.51516e-15	7.80243e-13	1_vs_4	Order
Methanobacteriales	2.1574	0.536038	5.70451e-05	0.0046777	1_vs_4	Order
Lactobacillales	1.91764	0.511558	0.00017781	0.0145804	1_vs_4	Order
Actinomycetales	1.69843	0.403834	2.60187e-05	0.00213354	1_vs_4	Order
Burkholderiales	1.54795	0.362295	1.93185e-05	0.00158412	1_vs_4	Order
Corynebacteriales	1.53842	0.375114	4.10977e-05	0.00337001	1_vs_4	Order
Erysipelotrichales	1.52707	0.270929	1.73611e-08	1.42361e-06	1_vs_4	Order
Thermomicrobiales	1.31888	0.575499	0	0	1_vs_4	Order
Coriobacteriales	1.20385	0.343873	0.000463739	0.0380266	1_vs_4	Order
Desulfovibrionales	1.15267	0.228263	4.42373e-07	3.62746e-05	1_vs_4	Order
Peptococcales	1.05222	0.263017	6.31874e-05	0.00518137	1_vs_4	Order
Christensenellales	1.02865	0.228075	6.47904e-06	0.000531281	1_vs_4	Order
Clostridia_UCG-014	0.962613	0.248483	0.000107081	0.00878063	1_vs_4	Order
Oscillospirales	0.847958	0.205364	3.64256e-05	0.0029869	1_vs_4	Order
Solirubrobacterales	0.270174	0.173889	0	0	1_vs_4	Order
Exiguobacterales	0.258966	0.179229	0	0	1_vs_4	Order
Caulobacterales	0.120043	0.192306	0	0	1_vs_4	Order
Pasteurellales	0.0771334	0.201005	0	0	1_vs_4	Order
Paracaedibacterales	-0.0385988	0.203215	0	0	1_vs_4	Order
Myxococcales	-0.204263	0.219741	0	0	1_vs_4	Order
Absconditabacteriales_(SR1)	-0.252499	0.207289	0	0	1_vs_4	Order
Xanthomonadales	-0.264257	0.243966	0	0	1_vs_4	Order
Rickettsiales	-0.295922	0.222193	0	0	1_vs_4	Order
vadinHA49	-0.413488	0.21973	0	0	1_vs_4	Order
Oligosphaerales	-0.427409	0.213817	0	0	1_vs_4	Order
Monoglobales	-1.03584	0.235166	1.05929e-05	0.000868618	1_vs_4	Order
Clostridia	-1.19393	0.316658	0.000162987	0.0133649	1_vs_4	Order
WCHB1-41	-1.38164	0.401354	0.000576474	0.0472709	1_vs_4	Order
Campylobacterales	-1.40171	0.286017	0	0	1_vs_4	Order
Clostridiales	-1.43961	0.345871	3.15069e-05	0.00258357	1_vs_4	Order
Endomicrobiales	-1.45946	0.38858	0.000172737	0.0141645	1_vs_4	Order
Flavobacteriales	-1.50553	0.371445	5.05264e-05	0.00414316	1_vs_4	Order
Methanomicrobiales	-1.58209	0.44874	0.000422488	0.034644	1_vs_4	Order
Pedosphaerales	-1.6962	0.215475	0	0	1_vs_4	Order
Unknown	-1.79149	0.519798	0.00056787	0.0465653	1_vs_4	Order
d__Bacteria_Armatimonadota_uncultured_uncultured	-1.81831	0.467997	0.000102197	0.00838015	1_vs_4	Order
Leptospirales	-1.863	0.201491	0	0	1_vs_4	Order
Mycoplasmatales	-2.19542	0.474937	3.79062e-06	0.00031083	1_vs_4	Order
SAR324_clade(Marine_group_B)	-2.8448	0.199732	0	0	1_vs_4	Order
Bacillales	-2.94196	0.566734	2.09087e-07	1.71451e-05	1_vs_4	Order
Spirochaetales	-3.03648	0.617606	8.80883e-07	7.22324e-05	1_vs_4	Order
Gastranaerophilales	-3.04488	0.399502	2.50377e-14	2.05309e-12	1_vs_4	Order
Bifidobacteriales	5.2783	0.219252	4.66518e-128	3.82545e-126	2_vs_4	Order
Aeromonadales	2.38757	0.356358	2.08548e-11	1.7101e-09	2_vs_4	Order
Micrococcales	2.17348	0.238089	6.92336e-20	5.67715e-18	2_vs_4	Order
Xanthomonadales	1.59343	0.431909	0.000224894	0.0184413	2_vs_4	Order
Methanobacteriales	1.47245	0.362469	4.85969e-05	0.00398495	2_vs_4	Order
Pirellulales	1.41667	0.35394	6.26595e-05	0.00513808	2_vs_4	Order
Enterobacterales	1.38415	0.348429	7.11102e-05	0.00583104	2_vs_4	Order
Erysipelotrichales	1.1234	0.172795	7.96033e-11	6.52747e-09	2_vs_4	Order
Acholeplasmatales	1.01586	0.199676	3.62749e-07	2.97454e-05	2_vs_4	Order
Burkholderiales	0.790638	0.123708	1.64644e-10	1.35008e-08	2_vs_4	Order
Thermomicrobiales	0.0759114	0.201767	0	0	2_vs_4	Order
Sphingomonadales	-0.215385	0.136785	0	0	2_vs_4	Order
Paracaedibacterales	-0.484414	0.154293	0	0	2_vs_4	Order
Gastranaerophilales	-0.906417	0.245818	0.0002266	0.0185812	2_vs_4	Order
Leptospirales	-1.00497	0.283169	0.000386659	0.0317061	2_vs_4	Order
Clostridiales	-1.12922	0.193114	4.99151e-09	4.09304e-07	2_vs_4	Order
Endomicrobiales	-1.44094	0.380406	0.000151922	0.0124576	2_vs_4	Order
Bifidobacteriales	4.23418	0.572716	1.43384e-13	1.17575e-11	3_vs_4	Order
Micrococcales	1.20237	0.297895	5.43179e-05	0.00445407	3_vs_4	Order
Pirellulales	1.05765	0.247182	1.87894e-05	0.00154073	3_vs_4	Order
Veillonellales-Selenomonadales	0.804065	0.177278	5.74376e-06	0.000470988	3_vs_4	Order
Methanobacteriales	0.752862	0.199268	0.000158009	0.0129567	3_vs_4	Order
Erysipelotrichales	0.699623	0.120309	6.05533e-09	4.96537e-07	3_vs_4	Order
Desulfovibrionales	0.552401	0.125967	1.1584e-05	0.000949885	3_vs_4	Order
RF39	0.550682	0.135767	4.99048e-05	0.00409219	3_vs_4	Order
Thermomicrobiales	-0.112983	0.137984	0	0	3_vs_4	Order
Synergistales	-0.356324	0.0973228	0.000250976	0.02058	3_vs_4	Order
Clostridiales	-0.70199	0.144374	1.16029e-06	9.51439e-05	3_vs_4	Order
Endomicrobiales	-0.882457	0.251292	0.000445287	0.0365135	3_vs_4	Order
Desulfotomaculales	-0.988615	0.258355	0.000129941	0.0106552	3_vs_4	Order
MVP-15	-1.1992	0.294693	4.71516e-05	0.00386643	3_vs_4	Order
Solirubrobacterales	2.81666	0.665323	2.30056e-05	0.00188646	5_vs_4	Order
Rhizobiales	2.38726	0.664929	0.000330364	0.0270899	5_vs_4	Order
Sphingomonadales	2.06695	0.600031	0.000571599	0.0468711	5_vs_4	Order
Myxococcales	1.99806	0.562373	0.000380988	0.0312411	5_vs_4	Order
Methanobacteriales	1.84646	0.329183	2.03238e-08	1.66656e-06	5_vs_4	Order
Caulobacterales	1.84519	0.477821	0.000112616	0.00923448	5_vs_4	Order
Pedosphaerales	1.75005	0.330675	1.20754e-07	9.9018e-06	5_vs_4	Order
Micrococcales	1.58952	0.286849	3.00228e-08	2.46187e-06	5_vs_4	Order
Lactobacillales	1.50008	0.334736	7.41556e-06	0.000608076	5_vs_4	Order
Saccharimonadales	1.26922	0.312712	4.93332e-05	0.00404532	5_vs_4	Order
Thermomicrobiales	0.923384	0.311551	0	0	5_vs_4	Order
Rhodospirillales	0.916295	0.260417	0.000433889	0.0355789	5_vs_4	Order
Bifidobacteriales	-0.0313188	0.191275	0	0	5_vs_4	Order
Pasteurellales	-0.122645	0.157975	0	0	5_vs_4	Order
Rickettsiales	-0.495701	0.175548	0	0	5_vs_4	Order
Desulfovibrionales	-0.874948	0.24112	0.000284873	0.0233596	5_vs_4	Order
Bacillales	-1.61428	0.450623	0.000340545	0.0279247	5_vs_4	Order

## Sheet: Family
Supplementary Table 3. The differential abundance of gut microbiota of healthy captive elephants in Northern Thailand between age groups (Family level)
taxon_id	Log fold change	SD	p_value	q_value	comparison	tax_level
Bifidobacteriaceae	9.08708	0.495959	5.49981e-75	7.80973e-73	1_vs_4	Family
Akkermansiaceae	7.09792	0.264535	1.37783e-158	1.95652e-156	1_vs_4	Family
Veillonellaceae	6.89847	0.346569	3.68137e-88	5.22754e-86	1_vs_4	Family
Bacteroidaceae	6.74008	0.264238	1.62464e-143	2.30699e-141	1_vs_4	Family
Butyricicoccaceae	6.68547	0.292788	2.11518e-115	3.00355e-113	1_vs_4	Family
Coriobacteriaceae	6.52673	0.342533	6.05338e-81	8.5958e-79	1_vs_4	Family
Tannerellaceae	4.73977	0.3521	2.63756e-41	3.74534e-39	1_vs_4	Family
Atopobiaceae	4.2263	0.392866	5.45696e-27	7.74888e-25	1_vs_4	Family
Micrococcaceae	4.01206	0.460225	2.84152e-18	4.03495e-16	1_vs_4	Family
Oscillospirales	3.8332	0.283101	9.0713e-42	1.28813e-39	1_vs_4	Family
Comamonadaceae	3.3531	0.666843	4.94774e-07	7.02579e-05	1_vs_4	Family
Muribaculaceae	3.17941	0.313753	3.9238e-24	5.57179e-22	1_vs_4	Family
Intrasporangiaceae	3.16152	0.706113	7.55756e-06	0.00107317	1_vs_4	Family
Enterobacteriaceae	2.67761	0.3895	6.22208e-12	8.83535e-10	1_vs_4	Family
Peptostreptococcaceae	2.64767	0.697454	0.000146938	0.0208652	1_vs_4	Family
Peptostreptococcales-Tissierellales	2.33302	0.419981	2.77528e-08	3.94089e-06	1_vs_4	Family
Sutterellaceae	2.11477	0.259557	3.71278e-16	5.27215e-14	1_vs_4	Family
Methanobacteriaceae	2.07596	0.520048	6.55586e-05	0.00930933	1_vs_4	Family
Erysipelatoclostridiaceae	2.02637	0.272683	1.07601e-13	1.52794e-11	1_vs_4	Family
Corynebacteriaceae	1.64037	0.345356	2.0363e-06	0.000289155	1_vs_4	Family
Actinomycetaceae	1.61699	0.379331	2.0193e-05	0.00286741	1_vs_4	Family
Erysipelotrichaceae	1.38939	0.259974	9.07404e-08	1.28851e-05	1_vs_4	Family
Desulfovibrionaceae	1.07123	0.183013	4.81904e-09	6.84304e-07	1_vs_4	Family
Peptococcaceae	0.970776	0.22804	2.07143e-05	0.00294143	1_vs_4	Family
Christensenellaceae	0.947204	0.200698	2.3636e-06	0.000335631	1_vs_4	Family
Clostridia_UCG-014	0.881171	0.227282	0.000105759	0.0150177	1_vs_4	Family
[Eubacterium]_coprostanoligenes_group	0.874908	0.184299	2.06229e-06	0.000292846	1_vs_4	Family
Exiguobacteraceae	0.177524	0.157767	0	0	1_vs_4	Family
Devosiaceae	0.121291	0.162784	0	0	1_vs_4	Family
Caulobacteraceae	0.0386007	0.171107	0	0	1_vs_4	Family
Pasteurellaceae	-0.00430879	0.176885	0	0	1_vs_4	Family
Pseudomonadaceae	-0.0229346	0.17259	0	0	1_vs_4	Family
Paracaedibacteraceae	-0.120041	0.180161	0	0	1_vs_4	Family
Myxococcaceae	-0.280439	0.193035	0	0	1_vs_4	Family
Absconditabacteriales_(SR1)	-0.333941	0.184736	0	0	1_vs_4	Family
Xanthomonadaceae	-0.344462	0.218462	0	0	1_vs_4	Family
Victivallaceae	-0.348474	0.192277	0	0	1_vs_4	Family
d__Bacteria_Proteobacteria_Alphaproteobacteria_Rickettsiales_uncultured	-0.375195	0.197856	0	0	1_vs_4	Family
vadinHA49	-0.49493	0.197715	0	0	1_vs_4	Family
Oligosphaeraceae	-0.504481	0.188182	0	0	1_vs_4	Family
Beijerinckiaceae	-0.548584	0.198033	0	0	1_vs_4	Family
Mycobacteriaceae	-0.758046	0.217037	0	0	1_vs_4	Family
Burkholderiaceae	-0.904067	0.218319	0	0	1_vs_4	Family
Selenomonadaceae	-1.08533	0.227795	1.89338e-06	0.00026886	1_vs_4	Family
Monoglobaceae	-1.11728	0.211642	1.29824e-07	1.8435e-05	1_vs_4	Family
Bacteroidales_UCG-001	-1.16069	0.288051	5.59044e-05	0.00793842	1_vs_4	Family
Leuconostocaceae	-1.20962	0.341691	0	0	1_vs_4	Family
Hungateiclostridiaceae	-1.27532	0.289699	1.07139e-05	0.00152137	1_vs_4	Family
d__Bacteria_Firmicutes_Bacilli_Erysipelotrichales_uncultured	-1.36223	0.212095	0	0	1_vs_4	Family
Campylobacteraceae	-1.45461	0.262976	0	0	1_vs_4	Family
WCHB1-41	-1.46308	0.356263	4.01252e-05	0.00569778	1_vs_4	Family
UCG-010	-1.51762	0.244942	5.79743e-10	8.23236e-08	1_vs_4	Family
Clostridiaceae	-1.52144	0.331477	4.43494e-06	0.000629762	1_vs_4	Family
Endomicrobiaceae	-1.5409	0.346444	8.67688e-06	0.00123212	1_vs_4	Family
M2PB4-65_termite_group	-1.62989	0.206394	0	0	1_vs_4	Family
Methanocorpusculaceae	-1.66353	0.424016	8.73546e-05	0.0124043	1_vs_4	Family
Weeksellaceae	-1.72606	0.300092	0	0	1_vs_4	Family
Paenibacillaceae	-1.73766	0.446713	0.000100293	0.0142416	1_vs_4	Family
COB_P4-1_termite_group	-1.76202	0.336127	1.58724e-07	2.25388e-05	1_vs_4	Family
Pedosphaeraceae	-1.77764	0.187326	0	0	1_vs_4	Family
d__Bacteria_Armatimonadota_uncultured_uncultured_uncultured	-1.89976	0.426251	8.31523e-06	0.00118076	1_vs_4	Family
Leptospiraceae	-1.94444	0.175654	0	0	1_vs_4	Family
Bacteroidales_BS11_gut_group	-2.06067	0.294516	2.61873e-12	3.71859e-10	1_vs_4	Family
Coriobacteriales	-2.16164	0.482772	7.54995e-06	0.00107209	1_vs_4	Family
Mycoplasmataceae	-2.27686	0.442837	2.72506e-07	3.86959e-05	1_vs_4	Family
Oxalobacteraceae	-2.30588	0.469842	9.21114e-07	0.000130798	1_vs_4	Family
d__Bacteria_Actinobacteriota_Coriobacteriia_Coriobacteriales_uncultured	-2.52766	0.65	0.000100778	0.0143104	1_vs_4	Family
Bacteroidetes_BD2-2	-2.71001	0.410123	3.90076e-11	5.53907e-09	1_vs_4	Family
SAR324_clade(Marine_group_B)	-2.92624	0.176486	0	0	1_vs_4	Family
Bacillaceae	-2.92733	0.644359	5.54569e-06	0.000787487	1_vs_4	Family
Spirochaetaceae	-3.11793	0.594922	1.59796e-07	2.2691e-05	1_vs_4	Family
Gastranaerophilales	-3.12632	0.377633	1.24485e-16	1.76769e-14	1_vs_4	Family
p-251-o5	-3.1713	0.76305	3.23747e-05	0.0045972	1_vs_4	Family
Paludibacteraceae	-3.48336	0.820985	2.20646e-05	0.00313317	1_vs_4	Family
Planococcaceae	-3.92263	0.919577	1.99283e-05	0.00282982	1_vs_4	Family
Bifidobacteriaceae	5.38752	0.19818	9.76915e-163	1.38722e-160	2_vs_4	Family
Bacteroidaceae	4.43908	0.616704	6.10698e-13	8.67192e-11	2_vs_4	Family
Butyricicoccaceae	4.30921	0.372863	6.79823e-31	9.65349e-29	2_vs_4	Family
Veillonellaceae	3.99549	0.437055	6.13991e-20	8.71867e-18	2_vs_4	Family
Tannerellaceae	3.58026	0.443305	6.67641e-16	9.4805e-14	2_vs_4	Family
Micrococcaceae	3.19195	0.261218	2.44613e-34	3.4735e-32	2_vs_4	Family
Coriobacteriaceae	2.69458	0.35339	2.44126e-14	3.46659e-12	2_vs_4	Family
Succinivibrionaceae	2.65405	0.34878	2.75117e-14	3.90666e-12	2_vs_4	Family
Aerococcaceae	2.48305	0.43386	1.04556e-08	1.48469e-06	2_vs_4	Family
Comamonadaceae	2.45265	0.227222	3.67084e-27	5.21259e-25	2_vs_4	Family
Atopobiaceae	2.09691	0.284009	1.54479e-13	2.1936e-11	2_vs_4	Family
Muribaculaceae	2.03231	0.226876	3.31254e-19	4.7038e-17	2_vs_4	Family
Intrasporangiaceae	1.80137	0.33379	6.78755e-08	9.63832e-06	2_vs_4	Family
Xanthomonadaceae	1.70388	0.432387	8.12636e-05	0.0115394	2_vs_4	Family
Methanobacteriaceae	1.58166	0.342606	3.90147e-06	0.000554009	2_vs_4	Family
Flavobacteriaceae	1.53485	0.288809	1.07014e-07	1.5196e-05	2_vs_4	Family
Pirellulaceae	1.52588	0.348346	1.18477e-05	0.00168237	2_vs_4	Family
Enterobacteriaceae	1.49367	0.32326	3.82561e-06	0.000543236	2_vs_4	Family
Lactobacillaceae	1.25684	0.312789	5.86491e-05	0.00832817	2_vs_4	Family
Erysipelotrichaceae	1.24413	0.158228	3.75298e-15	5.32923e-13	2_vs_4	Family
Erysipelatoclostridiaceae	1.23988	0.205682	1.65863e-09	2.35526e-07	2_vs_4	Family
d__Bacteria_Armatimonadota_uncultured_uncultured_uncultured	1.1317	0.305635	0.000213253	0.030282	2_vs_4	Family
Acholeplasmataceae	1.12507	0.193373	5.95019e-09	8.44927e-07	2_vs_4	Family
Corynebacteriaceae	1.12261	0.287042	9.19313e-05	0.0130542	2_vs_4	Family
Sutterellaceae	1.07127	0.279966	0.000130009	0.0184613	2_vs_4	Family
Prevotellaceae	0.931035	0.144233	1.0816e-10	1.53587e-08	2_vs_4	Family
RF39	0.827423	0.193598	1.92071e-05	0.00272741	2_vs_4	Family
Anaerofustaceae	0.418539	0.113564	0.000228254	0.032412	2_vs_4	Family
Sphingomonadaceae	-0.106171	0.11325	0	0	2_vs_4	Family
Caloramatoraceae	-0.143872	0.116142	0	0	2_vs_4	Family
Paracaedibacteraceae	-0.3752	0.132609	0	0	2_vs_4	Family
Clostridiaceae	-1.02059	0.172933	3.59904e-09	5.11064e-07	2_vs_4	Family
COB_P4-1_termite_group	-1.11758	0.30452	0.000242572	0.0344453	2_vs_4	Family
Endomicrobiaceae	-1.33173	0.366125	0.000275451	0.039114	2_vs_4	Family
Leuconostocaceae	-1.46478	0.287267	0	0	2_vs_4	Family
Bifidobacteriaceae	4.27837	0.553831	1.11824e-14	1.58791e-12	3_vs_4	Family
Veillonellaceae	3.03005	0.491111	6.83815e-10	9.71018e-08	3_vs_4	Family
Bacteroidaceae	2.29507	0.410624	2.28087e-08	3.23883e-06	3_vs_4	Family
Atopobiaceae	2.14813	0.364405	3.74885e-09	5.32337e-07	3_vs_4	Family
Micrococcaceae	2.0953	0.34531	1.29624e-09	1.84066e-07	3_vs_4	Family
Aerococcaceae	2.0686	0.355199	5.75299e-09	8.16925e-07	3_vs_4	Family
Butyricicoccaceae	1.40116	0.357	8.67967e-05	0.0123251	3_vs_4	Family
Muribaculaceae	1.2471	0.247311	4.59133e-07	6.51968e-05	3_vs_4	Family
Tannerellaceae	1.14738	0.284901	5.64257e-05	0.00801245	3_vs_4	Family
Pirellulaceae	1.10184	0.237517	3.50132e-06	0.000497187	3_vs_4	Family
Methanobacteriaceae	0.797052	0.191439	3.13448e-05	0.00445096	3_vs_4	Family
Erysipelotrichaceae	0.793286	0.104439	3.0616e-14	4.34748e-12	3_vs_4	Family
d__Bacteria_Firmicutes_Bacilli_Erysipelotrichales_uncultured	0.705831	0.190666	0.000213968	0.0303835	3_vs_4	Family
Acholeplasmataceae	0.703768	0.184087	0.000131831	0.01872	3_vs_4	Family
Desulfovibrionaceae	0.596591	0.112255	1.0689e-07	1.51783e-05	3_vs_4	Family
RF39	0.594873	0.128616	3.743e-06	0.000531505	3_vs_4	Family
Sutterellaceae	0.540389	0.148051	0.000262229	0.0372365	3_vs_4	Family
Prevotellaceae	0.506492	0.123346	4.02084e-05	0.00570959	3_vs_4	Family
Anaerofustaceae	0.46176	0.0999393	3.82997e-06	0.000543856	3_vs_4	Family
Nocardiaceae	-0.534626	0.123124	1.41091e-05	0.0020035	3_vs_4	Family
Clostridiaceae	-0.65785	0.133481	8.28905e-07	0.000117705	3_vs_4	Family
Desulfotomaculales	-0.944425	0.254321	0.0002044	0.0290248	3_vs_4	Family
MVP-15	-1.15501	0.282027	4.2148e-05	0.00598501	3_vs_4	Family
Leuconostocaceae	-1.60293	0.288297	2.69795e-08	3.83108e-06	3_vs_4	Family
Lactobacillaceae	2.82634	0.632022	7.75253e-06	0.00110086	5_vs_4	Family
Xanthobacteraceae	2.81612	0.649201	1.43904e-05	0.00204343	5_vs_4	Family
Pseudomonadaceae	2.16643	0.493311	1.12511e-05	0.00159766	5_vs_4	Family
Caloramatoraceae	2.14046	0.387574	3.33811e-08	4.74011e-06	5_vs_4	Family
Micrococcaceae	2.11601	0.503349	2.62405e-05	0.00372615	5_vs_4	Family
Myxococcaceae	1.99101	0.545564	0.000262802	0.0373178	5_vs_4	Family
Methanobacteriaceae	1.86809	0.303759	7.75258e-10	1.10087e-07	5_vs_4	Family
Pedosphaeraceae	1.77168	0.318534	2.66714e-08	3.78734e-06	5_vs_4	Family
Succinivibrionaceae	1.62338	0.446487	0.000277027	0.0393378	5_vs_4	Family
Methanocorpusculaceae	1.54125	0.427495	0.000311779	0.0442726	5_vs_4	Family
Streptococcaceae	1.35435	0.337976	6.14339e-05	0.00872361	5_vs_4	Family
Saccharimonadaceae	1.29407	0.294494	1.11181e-05	0.00157877	5_vs_4	Family
d__Bacteria_Proteobacteria_Alphaproteobacteria_Rhodospirillales_uncultured	0.883949	0.244314	0.000296784	0.0421433	5_vs_4	Family
Erysipelotrichaceae	0.539328	0.141514	0.000138328	0.0196426	5_vs_4	Family
Intrasporangiaceae	-0.00555558	0.126908	0	0	5_vs_4	Family
Bifidobacteriaceae	-0.00968705	0.162809	0	0	5_vs_4	Family
Pasteurellaceae	-0.101013	0.128385	0	0	5_vs_4	Family
Coriobacteriaceae	-0.152437	0.156211	0	0	5_vs_4	Family
Oscillospirales	-0.202238	0.146436	0	0	5_vs_4	Family
d__Bacteria_Proteobacteria_Alphaproteobacteria_Rickettsiales_uncultured	-0.4719	0.147948	0	0	5_vs_4	Family
Desulfovibrionaceae	-0.853316	0.214288	6.83109e-05	0.00970014	5_vs_4	Family
Paludibacteraceae	-1.42061	0.365796	0.000102912	0.0146135	5_vs_4	Family
Bacteroidetes_BD2-2	-1.95982	0.38799	4.39017e-07	6.23404e-05	5_vs_4	Family
Planococcaceae	-2.8317	0.582373	1.16003e-06	0.000164724	5_vs_4	Family

## Sheet: Genus
Supplementary Table 3. The differential abundance of gut microbiota of healthy captive elephants in Northern Thailand between age groups (Genus level)
taxon_id	Log fold change	SD	p_value	q_value	comparison	tax_level
Bifidobacterium	9.11866	0.462744	1.92982e-86	5.77015e-84	1_vs_4	Genus
UCG-008	8.8386	0.243088	1.85135e-289	5.53554e-287	1_vs_4	Genus
Olsenella	8.49255	0.338585	7.72022e-139	2.30835e-136	1_vs_4	Genus
Akkermansia	7.13007	0.217848	5.92812e-235	1.77251e-232	1_vs_4	Genus
Bacteroides	6.77222	0.228555	6.03205e-193	1.80358e-190	1_vs_4	Genus
Dialister	6.39825	0.386349	1.33824e-61	4.00134e-59	1_vs_4	Genus
Erysipelotrichaceae_UCG-009	6.39376	0.317624	4.03148e-90	1.20541e-87	1_vs_4	Genus
Collinsella	6.38172	0.249716	4.72248e-144	1.41202e-141	1_vs_4	Genus
UBA1819	6.33136	0.476421	2.66629e-40	7.97221e-38	1_vs_4	Genus
[Ruminococcus]_torques_group	6.30475	0.239209	4.30524e-153	1.28727e-150	1_vs_4	Genus
Erysipelotrichaceae_UCG-006	6.16222	0.358409	2.98243e-66	8.91745e-64	1_vs_4	Genus
Megasphaera	6.15886	0.343419	6.41048e-72	1.91673e-69	1_vs_4	Genus
Intestinimonas	6.06745	0.162925	1.49216e-303	4.46155e-301	1_vs_4	Genus
[Ruminococcus]_gauvreauii_group	6.01873	0.45294	2.71165e-40	8.10783e-38	1_vs_4	Genus
Holdemanella	5.4992	0.768903	8.55179e-13	2.55699e-10	1_vs_4	Genus
Succiniclasticum	5.37254	0.789864	1.03285e-11	3.08821e-09	1_vs_4	Genus
Erysipelotrichaceae_UCG-002	5.30182	0.407252	9.60031e-39	2.87049e-36	1_vs_4	Genus
Blautia	5.27059	0.163922	8.01375e-227	2.39611e-224	1_vs_4	Genus
Acidaminococcus	4.99171	0.197082	1.56782e-141	4.68778e-139	1_vs_4	Genus
Syntrophococcus	4.9315	0.311539	1.94937e-56	5.82862e-54	1_vs_4	Genus
Lachnospiraceae_NK3A20_group	4.45326	0.381938	2.04895e-31	6.12636e-29	1_vs_4	Genus
Parabacteroides	4.41329	0.365966	1.733e-33	5.18167e-31	1_vs_4	Genus
Flavonifractor	4.40854	0.321857	1.05508e-42	3.15468e-40	1_vs_4	Genus
[Eubacterium]_nodatum_group	4.2789	0.376861	7.08131e-30	2.11731e-27	1_vs_4	Genus
Oscillibacter	4.26834	0.395704	3.9788e-27	1.18966e-24	1_vs_4	Genus
Senegalimassilia	4.25217	0.215411	9.81461e-87	2.93457e-84	1_vs_4	Genus
Peptococcus	4.1913	0.131763	4.78169e-222	1.42973e-219	1_vs_4	Genus
Hydrogenoanaerobacterium	3.86534	0.223831	8.04506e-67	2.40547e-64	1_vs_4	Genus
Hungatella	3.69265	0.285555	2.99001e-38	8.94014e-36	1_vs_4	Genus
[Eubacterium]_fissicatena_group	3.67222	0.207878	0	0	1_vs_4	Genus
Escherichia-Shigella	3.61396	0.378653	1.37102e-21	4.09935e-19	1_vs_4	Genus
Comamonas	3.59436	0.598641	1.92277e-09	5.74907e-07	1_vs_4	Genus
Faecalicoccus	3.58847	0.437414	2.32854e-16	6.96234e-14	1_vs_4	Genus
Lachnospira	3.47674	0.311487	6.27426e-29	1.876e-26	1_vs_4	Genus
Peptostreptococcus	3.41141	0.819923	3.17352e-05	0.00948881	1_vs_4	Genus
d__Bacteria_Firmicutes_Clostridia_Oscillospirales_Ruminococcaceae_Incertae_Sedis	3.25698	0.314567	4.01996e-25	1.20197e-22	1_vs_4	Genus
Muribaculaceae	3.21156	0.267518	3.3435e-33	9.99707e-31	1_vs_4	Genus
Garicola	3.20885	0.843061	0.000141124	0.0421959	1_vs_4	Genus
Rothia	3.18508	0.180512	1.11824e-69	3.34354e-67	1_vs_4	Genus
Ornithinimicrobium	3.10615	0.659636	2.49081e-06	0.000744751	1_vs_4	Genus
Raoultibacter	3.09211	0.61697	5.39345e-07	0.000161264	1_vs_4	Genus
Desulfovibrio	2.9983	0.137156	6.19025e-106	1.85088e-103	1_vs_4	Genus
Mitsuokella	2.86393	0.545118	1.49018e-07	4.45565e-05	1_vs_4	Genus
DNF00809	2.67736	0.173315	7.78746e-54	2.32845e-51	1_vs_4	Genus
Erysipelatoclostridium	2.63883	0.334823	3.24029e-15	9.68846e-13	1_vs_4	Genus
Butyricimonas	2.30695	0.456731	4.39498e-07	0.00013141	1_vs_4	Genus
Methanobrevibacter	2.10514	0.44817	2.63776e-06	0.000788689	1_vs_4	Genus
Sutterella	2.01191	0.269883	9.00211e-14	2.69163e-11	1_vs_4	Genus
Lachnoclostridium	1.92849	0.177426	1.61467e-27	4.82786e-25	1_vs_4	Genus
Prevotella	1.91932	0.332909	8.15225e-09	2.43752e-06	1_vs_4	Genus
Solobacterium	1.9085	0.159692	6.40771e-33	1.91591e-30	1_vs_4	Genus
Alistipes	1.73406	0.373612	3.46133e-06	0.00103494	1_vs_4	Genus
Corynebacterium	1.66894	0.315588	1.23418e-07	3.69021e-05	1_vs_4	Genus
Christensenellaceae_R-7_group	0.989865	0.15447	1.47297e-10	4.40418e-08	1_vs_4	Genus
Clostridia_UCG-014	0.913314	0.130635	2.72289e-12	8.14145e-10	1_vs_4	Genus
[Eubacterium]_coprostanoligenes_group	0.907052	0.145689	4.78628e-10	1.4311e-07	1_vs_4	Genus
Oscillospira	0.859061	0.191302	7.10228e-06	0.00212358	1_vs_4	Genus
Selenomonas	0.231407	0.0906916	0	0	1_vs_4	Genus
Chryseomicrobium	0.214533	0.100032	0	0	1_vs_4	Genus
Exiguobacterium	0.209667	0.0993884	0	0	1_vs_4	Genus
Moraxella	0.189603	0.0986551	0	0	1_vs_4	Genus
Flavobacterium	0.162598	0.103195	0	0	1_vs_4	Genus
Paracoccus	0.158228	0.107244	0	0	1_vs_4	Genus
Candidatus_Methanomethylophilus	0.0859933	0.102537	0	0	1_vs_4	Genus
Brevundimonas	0.070744	0.114446	0	0	1_vs_4	Genus
Helcococcus	0.0401456	0.111175	0	0	1_vs_4	Genus
Ruminococcaceae	0.0372717	0.121167	0	0	1_vs_4	Genus
Pseudomonas	0.00920864	0.11819	0	0	1_vs_4	Genus
p-1088-a5_gut_group	-0.000265581	0.117066	0	0	1_vs_4	Genus
Sphingobacterium	-0.00369371	0.121138	0	0	1_vs_4	Genus
P3OB-42	-0.022231	0.122929	0	0	1_vs_4	Genus
Allorhizobium-Neorhizobium-Pararhizobium-Rhizobium	-0.0269295	0.129028	0	0	1_vs_4	Genus
d__Bacteria_Proteobacteria_Alphaproteobacteria_Paracaedibacterales_Paracaedibacteraceae_uncultured	-0.0736301	0.120823	0	0	1_vs_4	Genus
horsej-a03	-0.0945751	0.118481	0	0	1_vs_4	Genus
Jeotgalibaca	-0.122693	0.151885	0	0	1_vs_4	Genus
Z20	-0.145484	0.124974	0	0	1_vs_4	Genus
Anaerocolumna	-0.189198	0.164839	0	0	1_vs_4	Genus
Stenotrophomonas	-0.224872	0.161738	0	0	1_vs_4	Genus
Victivallaceae	-0.298327	0.136239	0	0	1_vs_4	Genus
Citrobacter	-0.299813	0.172995	0	0	1_vs_4	Genus
Absconditabacteriales_(SR1)	-0.301798	0.127702	0	0	1_vs_4	Genus
d__Bacteria_Proteobacteria_Alphaproteobacteria_Rickettsiales_uncultured_uncultured	-0.343052	0.138668	0	0	1_vs_4	Genus
Ruminobacter	-0.364529	0.15586	0	0	1_vs_4	Genus
Kosakonia	-0.379349	0.193916	0	0	1_vs_4	Genus
vadinHA49	-0.462787	0.141215	0	0	1_vs_4	Genus
Methylobacterium-Methylorubrum	-0.463267	0.140755	0	0	1_vs_4	Genus
Cutibacterium	-0.477348	0.149699	0	0	1_vs_4	Genus
UCG-012	-0.540407	0.164156	0	0	1_vs_4	Genus
NED5E9	-0.543209	0.141439	0	0	1_vs_4	Genus
Synergistes	-0.618391	0.155033	0	0	1_vs_4	Genus
SP3-e08	-0.634041	0.147639	0	0	1_vs_4	Genus
Lactococcus	-0.661423	0.183276	0	0	1_vs_4	Genus
Terrisporobacter	-0.679236	0.205164	0	0	1_vs_4	Genus
Caryophanon	-0.693092	0.214383	0	0	1_vs_4	Genus
Mycobacterium	-0.725903	0.163362	0	0	1_vs_4	Genus
d__Bacteria_Firmicutes_Clostridia_Peptostreptococcales-Tissierellales_Anaerovoracaceae_uncultured	-0.740615	0.139361	1.07031e-07	3.20022e-05	1_vs_4	Genus
Ruminiclostridium	-0.832306	0.219166	0.000146106	0.0436856	1_vs_4	Genus
Lachnospiraceae_NC2004_group	-0.83892	0.191887	1.23138e-05	0.00368183	1_vs_4	Genus
Ralstonia	-0.847417	0.164858	0	0	1_vs_4	Genus
d__Bacteria_Desulfobacterota_Desulfovibrionia_Desulfovibrionales_Desulfovibrionaceae_uncultured	-0.934893	0.158041	0	0	1_vs_4	Genus
Monoglobus	-1.08513	0.180864	1.97655e-09	5.90989e-07	1_vs_4	Genus
Bacteroidales_UCG-001	-1.12855	0.224899	5.22067e-07	0.000156098	1_vs_4	Genus
Weissella	-1.17748	0.288723	0	0	1_vs_4	Genus
Papillibacter	-1.18519	0.262539	6.35128e-06	0.00189903	1_vs_4	Genus
Cellulosilyticum	-1.18766	0.193264	7.98219e-10	2.38667e-07	1_vs_4	Genus
Acetitomaculum	-1.31834	0.144056	5.60807e-20	1.67681e-17	1_vs_4	Genus
d__Bacteria_Firmicutes_Bacilli_Erysipelotrichales_uncultured_uncultured	-1.33009	0.156064	0	0	1_vs_4	Genus
Lachnospiraceae_UCG-002	-1.33579	0.298091	7.42431e-06	0.00221987	1_vs_4	Genus
[Eubacterium]_oxidoreducens_group	-1.34184	0.164619	0	0	1_vs_4	Genus
Lachnospiraceae_NK4A136_group	-1.34935	0.315549	1.90097e-05	0.00568391	1_vs_4	Genus
Campylobacter	-1.42247	0.205624	0	0	1_vs_4	Genus
WCHB1-41	-1.43094	0.29408	1.13986e-06	0.000340818	1_vs_4	Genus
Family_XIII_UCG-001	-1.4638	0.139072	6.59031e-26	1.9705e-23	1_vs_4	Genus
d__Bacteria_Proteobacteria_Alphaproteobacteria_Rhodospirillales_uncultured_uncultured	-1.47136	0.348135	2.37445e-05	0.0070996	1_vs_4	Genus
UCG-010	-1.48548	0.153995	5.09775e-22	1.52423e-19	1_vs_4	Genus
Endomicrobium	-1.50876	0.306356	8.44223e-07	0.000252423	1_vs_4	Genus
Oribacterium	-1.5107	0.245153	7.17012e-10	2.14387e-07	1_vs_4	Genus
d__Bacteria_Bacteroidota_Bacteroidia_Bacteroidales_Dysgonomonadaceae_uncultured	-1.55408	0.353501	1.10132e-05	0.00329294	1_vs_4	Genus
M2PB4-65_termite_group	-1.59775	0.151317	0	0	1_vs_4	Genus
Methanocorpusculum	-1.63139	0.384043	2.15761e-05	0.00645126	1_vs_4	Genus
Saccharofermentans	-1.66465	0.180695	3.18519e-20	9.52372e-18	1_vs_4	Genus
Sediminispirochaeta	-1.68676	0.126317	0	0	1_vs_4	Genus
d__Bacteria_Bacteroidota_Bacteroidia_Flavobacteriales_Weeksellaceae_uncultured	-1.68804	0.241959	0	0	1_vs_4	Genus
UCG-004	-1.70538	0.433974	8.50592e-05	0.0254327	1_vs_4	Genus
COB_P4-1_termite_group	-1.72988	0.269112	1.29196e-10	3.86295e-08	1_vs_4	Genus
DEV114	-1.7455	0.134226	0	0	1_vs_4	Genus
Lachnospiraceae_FCS020_group	-1.76247	0.26485	2.84041e-11	8.49282e-09	1_vs_4	Genus
Clostridium_sensu_stricto_3	-1.78791	0.44037	4.90683e-05	0.0146714	1_vs_4	Genus
Paenibacillus	-1.83254	0.304686	1.80425e-09	5.3947e-07	1_vs_4	Genus
Butyrivibrio	-1.85303	0.427357	1.45083e-05	0.00433799	1_vs_4	Genus
d__Bacteria_Armatimonadota_uncultured_uncultured_uncultured_uncultured	-1.86761	0.383276	1.1005e-06	0.00032905	1_vs_4	Genus
Rs-H88_termite_group	-1.90856	0.12109	0	0	1_vs_4	Genus
Anaerovorax	-1.94148	0.213646	1.01496e-19	3.03472e-17	1_vs_4	Genus
Lachnospiraceae_AC2044_group	-1.98286	0.49245	5.6609e-05	0.0169261	1_vs_4	Genus
Lachnospiraceae_UCG-006	-2.00451	0.267084	6.13551e-14	1.83452e-11	1_vs_4	Genus
d__Bacteria_Firmicutes_Clostridia_Lachnospirales_Lachnospiraceae_uncultured	-2.01385	0.236265	1.54545e-17	4.6209e-15	1_vs_4	Genus
Quinella	-2.0185	0.13934	0	0	1_vs_4	Genus
Bacteroidales_BS11_gut_group	-2.02853	0.240763	3.59518e-17	1.07496e-14	1_vs_4	Genus
GCA-900066575	-2.05572	0.20452	0	0	1_vs_4	Genus
Breznakia	-2.07754	0.105537	0	0	1_vs_4	Genus
[Anaerorhabdus]_furcosa_group	-2.08238	0.386544	7.1578e-08	2.14018e-05	1_vs_4	Genus
Coriobacteriales	-2.1295	0.456553	3.09675e-06	0.000925929	1_vs_4	Genus
Prevotellaceae_UCG-003	-2.17579	0.308503	1.75434e-12	5.24549e-10	1_vs_4	Genus
Pseudobutyrivibrio	-2.24364	0.469961	1.80521e-06	0.000539757	1_vs_4	Genus
Mycoplasma	-2.24472	0.381447	3.98663e-09	1.192e-06	1_vs_4	Genus
Coprococcus	-2.31347	0.461919	5.48867e-07	0.000164111	1_vs_4	Genus
Enterorhabdus	-2.31833	0.558459	3.3059e-05	0.00988463	1_vs_4	Genus
d__Bacteria_Actinobacteriota_Coriobacteriia_Coriobacteriales_uncultured_uncultured	-2.49552	0.555564	7.06024e-06	0.00211101	1_vs_4	Genus
Anaerosporobacter	-2.58079	0.490245	1.40731e-07	4.20786e-05	1_vs_4	Genus
V9D2013_group	-2.6037	0.38913	2.21532e-11	6.62381e-09	1_vs_4	Genus
hoa5-07d05_gut_group	-2.6235	0.449325	5.25921e-09	1.5725e-06	1_vs_4	Genus
Anaerovibrio	-2.63749	0.474616	2.74293e-08	8.20137e-06	1_vs_4	Genus
Schwartzia	-2.64368	0.337562	4.81395e-15	1.43937e-12	1_vs_4	Genus
Bacteroidetes_BD2-2	-2.67787	0.34231	5.16106e-15	1.54316e-12	1_vs_4	Genus
Lachnospiraceae_NK4B4_group	-2.74374	0.416164	4.31205e-11	1.2893e-08	1_vs_4	Genus
SAR324_clade(Marine_group_B)	-2.89409	0.119895	0	0	1_vs_4	Genus
Bacillus	-2.90285	0.60991	1.94095e-06	0.000580343	1_vs_4	Genus
FD2005	-3.06101	0.102551	0	0	1_vs_4	Genus
Gastranaerophilales	-3.09418	0.285857	2.64284e-27	7.90208e-25	1_vs_4	Genus
p-251-o5	-3.13916	0.671932	2.98508e-06	0.000892539	1_vs_4	Genus
Howardella	-3.25428	0.111691	0	0	1_vs_4	Genus
XBB1006	-3.42678	0.143184	0	0	1_vs_4	Genus
Sarcina	-3.43732	0.437012	3.67603e-15	1.09913e-12	1_vs_4	Genus
Lachnospiraceae_UCG-009	-3.44186	0.576283	2.33623e-09	6.98534e-07	1_vs_4	Genus
d__Bacteria_Bacteroidota_Bacteroidia_Bacteroidales_Paludibacteraceae_uncultured	-3.44827	0.743425	3.51202e-06	0.0010501	1_vs_4	Genus
Treponema	-3.48843	0.381901	6.57802e-20	1.96683e-17	1_vs_4	Genus
Lachnospiraceae_XPB1014_group	-3.90159	0.760726	2.91636e-07	8.71993e-05	1_vs_4	Genus
Agathobacter	-4.04372	0.700973	7.98757e-09	2.38828e-06	1_vs_4	Genus
Solibacillus	-5.35099	0.5445	8.58406e-23	2.56664e-20	1_vs_4	Genus
UCG-008	6.13047	0.339686	8.26031e-73	2.46983e-70	2_vs_4	Genus
Olsenella	5.85959	0.316677	1.94086e-76	5.80318e-74	2_vs_4	Genus
Bifidobacterium	5.10313	0.186479	7.00615e-165	2.09484e-162	2_vs_4	Genus
Lachnospiraceae_NK3A20_group	4.22136	0.16104	1.87948e-151	5.61965e-149	2_vs_4	Genus
Bacteroides	4.15466	0.588245	1.63175e-12	4.87894e-10	2_vs_4	Genus
Sharpea	4.13955	0.180735	4.24681e-116	1.26979e-113	2_vs_4	Genus
Erysipelotrichaceae_UCG-006	3.83339	0.347647	2.84224e-28	8.4983e-26	2_vs_4	Genus
Megasphaera	3.6724	0.285488	7.21682e-38	2.15783e-35	2_vs_4	Genus
Intestinimonas	3.27078	0.551532	3.02276e-09	9.03805e-07	2_vs_4	Genus
Parabacteroides	3.27013	0.397737	2.00393e-16	5.99175e-14	2_vs_4	Genus
Syntrophococcus	3.02019	0.373909	6.61995e-16	1.97937e-13	2_vs_4	Genus
Erysipelotrichaceae_UCG-009	3.00337	0.437385	6.57247e-12	1.96517e-09	2_vs_4	Genus
Kocuria	2.75311	0.506389	5.42603e-08	1.62238e-05	2_vs_4	Genus
Micrococcus	2.75049	0.244451	2.27104e-29	6.7904e-27	2_vs_4	Genus
Senegalimassilia	2.63506	0.378435	3.3298e-12	9.95611e-10	2_vs_4	Genus
d__Bacteria_Firmicutes_Clostridia_Oscillospirales_Ruminococcaceae_Incertae_Sedis	2.58463	0.263207	9.25912e-23	2.76848e-20	2_vs_4	Genus
Collinsella	2.41016	0.328495	2.18447e-13	6.53158e-11	2_vs_4	Genus
Comamonas	2.37824	0.245624	3.58163e-22	1.07091e-19	2_vs_4	Genus
[Eubacterium]_nodatum_group	2.28591	0.288467	2.29344e-15	6.85739e-13	2_vs_4	Genus
Blautia	2.28487	0.375153	1.12565e-09	3.36571e-07	2_vs_4	Genus
Succinivibrio	2.25185	0.218696	7.28951e-25	2.17956e-22	2_vs_4	Genus
Alloprevotella	2.22916	0.205085	1.61144e-27	4.81819e-25	2_vs_4	Genus
Acidaminococcus	2.22821	0.441834	4.58049e-07	0.000136957	2_vs_4	Genus
Ruminobacter	2.15406	0.42413	3.79887e-07	0.000113586	2_vs_4	Genus
UBA1819	2.13475	0.431446	7.50181e-07	0.000224304	2_vs_4	Genus
Escherichia-Shigella	2.13384	0.31703	1.68816e-11	5.0476e-09	2_vs_4	Genus
Frisingicoccus	2.11522	0.282513	7.03871e-14	2.10457e-11	2_vs_4	Genus
Erysipelotrichaceae_UCG-002	1.93979	0.484549	6.24665e-05	0.0186775	2_vs_4	Genus
Prevotella	1.92386	0.165946	4.45918e-31	1.33329e-28	2_vs_4	Genus
Muribaculaceae	1.74789	0.213088	2.35099e-16	7.02947e-14	2_vs_4	Genus
Catenisphaera	1.56476	0.290503	7.1892e-08	2.14957e-05	2_vs_4	Genus
Erysipelatoclostridium	1.31528	0.294046	7.71098e-06	0.00230558	2_vs_4	Genus
Methanobrevibacter	1.29675	0.315382	3.92808e-05	0.011745	2_vs_4	Genus
Subdoligranulum	1.10837	0.175109	2.45823e-10	7.35011e-08	2_vs_4	Genus
Anaeroplasma	1.08727	0.236011	4.0881e-06	0.00122234	2_vs_4	Genus
[Eubacterium]_fissicatena_group	0.603148	0.498478	0	0	2_vs_4	Genus
Shuttleworthia	0.497354	0.101194	8.88431e-07	0.000265641	2_vs_4	Genus
Garicola	-0.313308	0.0719237	0	0	2_vs_4	Genus
Fonticella	-0.428291	0.092178	0	0	2_vs_4	Genus
d__Bacteria_Actinobacteriota_Coriobacteriia_Coriobacteriales_Coriobacteriales_Incertae_Sedis_uncultured	-0.468526	0.112864	3.30652e-05	0.00988649	2_vs_4	Genus
d__Bacteria_Firmicutes_Clostridia_Christensenellales_Christensenellaceae_uncultured	-0.555838	0.131825	2.48126e-05	0.00741897	2_vs_4	Genus
Ruminiclostridium	-0.617407	0.164029	0.000167208	0.0499953	2_vs_4	Genus
d__Bacteria_Proteobacteria_Alphaproteobacteria_Paracaedibacterales_Paracaedibacteraceae_uncultured	-0.645351	0.111573	0	0	2_vs_4	Genus
Lachnospiraceae_XPB1014_group	-0.691893	0.180971	0.000131714	0.0393824	2_vs_4	Genus
V9D2013_group	-0.696381	0.161707	1.65898e-05	0.00496034	2_vs_4	Genus
Enterorhabdus	-0.737837	0.177042	3.07842e-05	0.00920448	2_vs_4	Genus
Anaerocolumna	-0.760919	0.159409	0	0	2_vs_4	Genus
d__Bacteria_Proteobacteria_Alphaproteobacteria_Rickettsiales_uncultured_uncultured	-0.788746	0.174644	6.29262e-06	0.00188149	2_vs_4	Genus
Citrobacter	-0.871534	0.167995	0	0	2_vs_4	Genus
Kosakonia	-0.95107	0.189814	0	0	2_vs_4	Genus
Cutibacterium	-1.04907	0.143304	0	0	2_vs_4	Genus
Gastranaerophilales	-1.08162	0.281505	0.000121899	0.0364479	2_vs_4	Genus
Lachnospiraceae_UCG-004	-1.0941	0.207059	1.26384e-07	3.77888e-05	2_vs_4	Genus
SP3-e08	-1.10589	0.167683	4.24894e-11	1.27043e-08	2_vs_4	Genus
Denitrobacterium	-1.1564	0.204689	1.60843e-08	4.8092e-06	2_vs_4	Genus
[Eubacterium]_saphenum_group	-1.15897	0.225699	2.82115e-07	8.43524e-05	2_vs_4	Genus
Rs-H88_termite_group	-1.17644	0.298937	8.30499e-05	0.0248319	2_vs_4	Genus
Lactococcus	-1.23314	0.17875	0	0	2_vs_4	Genus
Terrisporobacter	-1.25096	0.201453	0	0	2_vs_4	Genus
COB_P4-1_termite_group	-1.402	0.340758	3.88278e-05	0.0116095	2_vs_4	Genus
M2PB4-65_termite_group	-1.41474	0.373169	0.000149954	0.0448364	2_vs_4	Genus
Enterobacter	-1.55155	0.271916	1.15679e-08	3.45881e-06	2_vs_4	Genus
Endomicrobium	-1.61615	0.387279	3.00513e-05	0.00898533	2_vs_4	Genus
Weissella	-1.7492	0.286829	0	0	2_vs_4	Genus
Clostridium_sensu_stricto_13	-1.7817	0.468326	0.000142146	0.0425017	2_vs_4	Genus
Sarcina	-1.92649	0.371857	2.21043e-07	6.6092e-05	2_vs_4	Genus
Olsenella	5.74863	0.481848	8.21951e-33	2.45763e-30	3_vs_4	Genus
Bifidobacterium	4.26633	0.531405	9.87571e-16	2.95284e-13	3_vs_4	Genus
[Ruminococcus]_gauvreauii_group	3.40456	0.583215	5.29687e-09	1.58376e-06	3_vs_4	Genus
Lachnospiraceae_NK3A20_group	2.78532	0.351258	2.19948e-15	6.57645e-13	3_vs_4	Genus
Syntrophococcus	2.76021	0.418512	4.24391e-11	1.26893e-08	3_vs_4	Genus
Megasphaera	2.64679	0.503825	1.4932e-07	4.46466e-05	3_vs_4	Genus
UCG-008	2.42215	0.492979	8.9556e-07	0.000267772	3_vs_4	Genus
Erysipelotrichaceae_UCG-009	2.33257	0.380776	9.02137e-10	2.69739e-07	3_vs_4	Genus
Bacteroides	2.28305	0.392827	6.17878e-09	1.84745e-06	3_vs_4	Genus
Dialister	2.1503	0.438526	9.41598e-07	0.000281538	3_vs_4	Genus
Acidaminococcus	2.00168	0.393604	3.66595e-07	0.000109612	3_vs_4	Genus
Aerosphaera	1.85333	0.349383	1.12935e-07	3.37677e-05	3_vs_4	Genus
Mitsuokella	1.83766	0.38948	2.37893e-06	0.000711299	3_vs_4	Genus
Micrococcus	1.8335	0.350834	1.73106e-07	5.17587e-05	3_vs_4	Genus
Intestinimonas	1.57661	0.325172	1.24379e-06	0.000371893	3_vs_4	Genus
UCG-012	1.5536	0.262516	3.25683e-09	9.73792e-07	3_vs_4	Genus
Escherichia-Shigella	1.49649	0.306545	1.05114e-06	0.000314291	3_vs_4	Genus
Alloprevotella	1.41256	0.193657	3.00574e-13	8.98716e-11	3_vs_4	Genus
Solobacterium	1.38091	0.185526	9.82774e-14	2.93849e-11	3_vs_4	Genus
Erysipelotrichaceae_UCG-006	1.33961	0.339003	7.76254e-05	0.02321	3_vs_4	Genus
Butyricimonas	1.33669	0.327237	4.41207e-05	0.0131921	3_vs_4	Genus
Ruminobacter	1.25506	0.257862	1.13212e-06	0.000338505	3_vs_4	Genus
Muribaculaceae	1.23508	0.223681	3.35858e-08	1.00421e-05	3_vs_4	Genus
Catenisphaera	1.23342	0.152066	5.0173e-16	1.50017e-13	3_vs_4	Genus
[Eubacterium]_nodatum_group	1.22369	0.281621	1.39166e-05	0.00416105	3_vs_4	Genus
Parabacteroides	1.13063	0.26462	1.93167e-05	0.0057757	3_vs_4	Genus
Prevotella	1.05069	0.182281	8.20891e-09	2.45446e-06	3_vs_4	Genus
d__Bacteria_Bacteroidota_Bacteroidia_Bacteroidales_Prevotellaceae_uncultured	1.03381	0.264798	9.45678e-05	0.0282758	3_vs_4	Genus
Blautia	0.982623	0.152559	1.1874e-10	3.55033e-08	3_vs_4	Genus
Erysipelatoclostridium	0.964396	0.181461	1.06886e-07	3.19589e-05	3_vs_4	Genus
p-1088-a5_gut_group	0.943789	0.245953	0.000124405	0.037197	3_vs_4	Genus
Caproiciproducens	0.942429	0.160175	4.01071e-09	1.1992e-06	3_vs_4	Genus
Anaeroplasma	0.91404	0.195601	2.96865e-06	0.000887626	3_vs_4	Genus
Methanobrevibacter	0.785121	0.180202	1.31917e-05	0.00394432	3_vs_4	Genus
d__Bacteria_Firmicutes_Bacilli_Erysipelotrichales_uncultured_uncultured	0.693815	0.184096	0.00016405	0.0490511	3_vs_4	Genus
Butyrivibrio	0.674418	0.137627	9.56816e-07	0.000286088	3_vs_4	Genus
Pygmaiobacter	0.663873	0.133734	6.90101e-07	0.00020634	3_vs_4	Genus
Breznakia	0.624878	0.133047	2.64425e-06	0.000790632	3_vs_4	Genus
Mailhella	0.60114	0.11107	6.22384e-08	1.86093e-05	3_vs_4	Genus
RF39	0.582856	0.122609	1.99632e-06	0.000596898	3_vs_4	Genus
Subdoligranulum	0.567194	0.120335	2.43527e-06	0.000728146	3_vs_4	Genus
Prevotellaceae_UCG-001	0.552172	0.103252	8.90369e-08	2.6622e-05	3_vs_4	Genus
Sutterella	0.528747	0.132435	6.53777e-05	0.0195479	3_vs_4	Genus
Anaerofustis	0.449743	0.0879893	3.19874e-07	9.56423e-05	3_vs_4	Genus
[Anaerorhabdus]_furcosa_group	0.445459	0.0853299	1.78506e-07	5.33732e-05	3_vs_4	Genus
Lachnospiraceae_NK4A136_group	0.37457	0.0806783	3.43792e-06	0.00102794	3_vs_4	Genus
d__Bacteria_Actinobacteriota_Coriobacteriia_Coriobacteriales_Eggerthellaceae_uncultured	0.345623	0.0737685	2.79628e-06	0.000836088	3_vs_4	Genus
Shuttleworthia	0.300579	0.0795845	0.00015882	0.0474872	3_vs_4	Genus
[Eubacterium]_fissicatena_group	0.11556	0.202014	0	0	3_vs_4	Genus
Garicola	-0.292556	0.0546729	0	0	3_vs_4	Genus
Papillibacter	-0.413688	0.0815479	3.91715e-07	0.000117123	3_vs_4	Genus
Lachnospiraceae_NK4B4_group	-0.41801	0.107993	0.000108515	0.032446	3_vs_4	Genus
Denitrobacterium	-0.456659	0.0933284	9.9295e-07	0.000296892	3_vs_4	Genus
UCG-007	-0.504504	0.133627	0.000159705	0.0477519	3_vs_4	Genus
Prevotellaceae_UCG-004	-0.51246	0.121983	2.65655e-05	0.00794309	3_vs_4	Genus
[Eubacterium]_saphenum_group	-0.574918	0.129992	9.74589e-06	0.00291402	3_vs_4	Genus
Bilophila	-0.6982	0.117651	0	0	3_vs_4	Genus
Sarcina	-0.712961	0.13227	7.03745e-08	2.1042e-05	3_vs_4	Genus
Anaerocolumna	-0.740167	0.14701	0	0	3_vs_4	Genus
Citrobacter	-0.850782	0.155729	0	0	3_vs_4	Genus
SP3-e08	-0.922081	0.175629	1.51966e-07	4.54379e-05	3_vs_4	Genus
Kosakonia	-0.930318	0.177819	0	0	3_vs_4	Genus
Lachnospiraceae_UCG-004	-0.942698	0.19191	9.00694e-07	0.000269307	3_vs_4	Genus
Kurthia	-0.943586	0.207071	5.19335e-06	0.00155281	3_vs_4	Genus
Desulfurispora	-1.00595	0.243116	3.50747e-05	0.0104873	3_vs_4	Genus
Lactococcus	-1.05965	0.194929	5.44554e-08	1.62822e-05	3_vs_4	Genus
Enterobacter	-1.0784	0.283635	0.000143491	0.0429038	3_vs_4	Genus
[Eubacterium]_oxidoreducens_group	-1.15358	0.216863	1.04105e-07	3.11273e-05	3_vs_4	Genus
Terrisporobacter	-1.15594	0.207103	2.3848e-08	7.13055e-06	3_vs_4	Genus
MVP-15	-1.16702	0.269629	1.50299e-05	0.00449393	3_vs_4	Genus
Weissella	-1.61494	0.283764	1.26184e-08	3.7729e-06	3_vs_4	Genus
Lactococcus	3.16268	0.493134	1.42291e-10	4.25451e-08	5_vs_4	Genus
Lactobacillus	2.78363	0.626599	8.89421e-06	0.00265937	5_vs_4	Genus
Garicola	2.75086	0.551146	6.0018e-07	0.000179454	5_vs_4	Genus
Succinivibrio	2.5096	0.483333	2.07729e-07	6.21111e-05	5_vs_4	Genus
UBA1819	2.32144	0.425474	4.86607e-08	1.45496e-05	5_vs_4	Genus
Ruminococcaceae	2.22749	0.504772	1.02016e-05	0.00305029	5_vs_4	Genus
Selenomonas	2.07987	0.471965	1.04898e-05	0.00313645	5_vs_4	Genus
Pseudomonas	2.00737	0.49054	4.2739e-05	0.012779	5_vs_4	Genus
Fonticella	2.00584	0.430076	3.10235e-06	0.000927603	5_vs_4	Genus
Methanobrevibacter	1.82493	0.271367	1.75667e-11	5.25245e-09	5_vs_4	Genus
Frisingicoccus	1.70321	0.439938	0.000108182	0.0323464	5_vs_4	Genus
Klebsiella	1.69225	0.427609	7.57475e-05	0.0226485	5_vs_4	Genus
Clostridium_sensu_stricto_1	1.29909	0.322148	5.51693e-05	0.0164956	5_vs_4	Genus
Colidextribacter	1.25481	0.274881	4.99643e-06	0.00149393	5_vs_4	Genus
Candidatus_Saccharimonas	1.25426	0.285317	1.10246e-05	0.00329636	5_vs_4	Genus
Catenisphaera	1.18586	0.224876	1.33912e-07	4.00397e-05	5_vs_4	Genus
Cellulosilyticum	0.86015	0.178779	1.49982e-06	0.000448445	5_vs_4	Genus
Anaerovibrio	0.794746	0.164928	1.44459e-06	0.000431934	5_vs_4	Genus
[Eubacterium]_hallii_group	0.492855	0.099694	7.6663e-07	0.000229222	5_vs_4	Genus
[Eubacterium]_fissicatena_group	0.457155	0.249103	0	0	5_vs_4	Genus
Shuttleworthia	0.293449	0.0616262	1.91912e-06	0.000573816	5_vs_4	Genus
Mitsuokella	0.0549688	0.0694677	0	0	5_vs_4	Genus
Peptococcus	0.0535243	0.0704357	0	0	5_vs_4	Genus
Flavonifractor	0.0471665	0.0749027	0	0	5_vs_4	Genus
Butyricimonas	0.0469587	0.0750539	0	0	5_vs_4	Genus
Chryseomicrobium	0.0426184	0.0704181	0	0	5_vs_4	Genus
Acidaminococcus	0.0366816	0.0828714	0	0	5_vs_4	Genus
Senegalimassilia	0.0363131	0.0831626	0	0	5_vs_4	Genus
Ornithinimicrobium	0.0356925	0.0721295	0	0	5_vs_4	Genus
Erysipelotrichaceae_UCG-006	0.0226655	0.0943631	0	0	5_vs_4	Genus
Moraxella	0.0176887	0.0687532	0	0	5_vs_4	Genus
Erysipelotrichaceae_UCG-002	0.0156682	0.100357	0	0	5_vs_4	Genus
Holdemanella	0.00733143	0.0998649	0	0	5_vs_4	Genus
Succiniclasticum	0.00645493	0.0916938	0	0	5_vs_4	Genus
[Ruminococcus]_gauvreauii_group	0.0055656	0.0899534	0	0	5_vs_4	Genus
Peptostreptococcus	0.00495062	0.0700304	0	0	5_vs_4	Genus
Faecalicoccus	0.00488585	0.0793334	0	0	5_vs_4	Genus
Megasphaera	-0.0145829	0.103433	0	0	5_vs_4	Genus
Kocuria	-0.0335326	0.085455	0	0	5_vs_4	Genus
Bifidobacterium	-0.0527177	0.130011	0	0	5_vs_4	Genus
Candidatus_Methanomethylophilus	-0.0859213	0.0734122	0	0	5_vs_4	Genus
Fastidiosipila	-0.100243	0.0949675	0	0	5_vs_4	Genus
[Ruminococcus]_torques_group	-0.100304	0.117571	0	0	5_vs_4	Genus
Brevundimonas	-0.101171	0.0871671	0	0	5_vs_4	Genus
Helcococcus	-0.131769	0.0834539	0	0	5_vs_4	Genus
Gemmobacter	-0.143275	0.104506	0	0	5_vs_4	Genus
Collinsella	-0.195504	0.125064	0	0	5_vs_4	Genus
Aerosphaera	-0.211647	0.112163	0	0	5_vs_4	Genus
Hydrogenoanaerobacterium	-0.245304	0.112649	0	0	5_vs_4	Genus
Jeotgalibaca	-0.294607	0.127815	0	0	5_vs_4	Genus
Atopobium	-0.309856	0.140075	0	0	5_vs_4	Genus
Faecalibacterium	-0.400933	0.12314	0	0	5_vs_4	Genus
Staphylococcus	-0.4175	0.137164	0	0	5_vs_4	Genus
d__Bacteria_Proteobacteria_Alphaproteobacteria_Rickettsiales_uncultured_uncultured	-0.514966	0.113742	0	0	5_vs_4	Genus
Kurthia	-0.628523	0.19628	0	0	5_vs_4	Genus
[Anaerorhabdus]_furcosa_group	-0.635295	0.162861	9.58634e-05	0.0286632	5_vs_4	Genus
Acetitomaculum	-0.638862	0.110396	7.16537e-09	2.14245e-06	5_vs_4	Genus
Izemoplasmataceae	-0.639953	0.154101	3.28394e-05	0.00981899	5_vs_4	Genus
d__Bacteria_Firmicutes_Bacilli_Erysipelotrichales_Erysipelatoclostridiaceae_uncultured	-0.728145	0.192437	0.00015445	0.0461805	5_vs_4	Genus
Caryophanon	-0.773456	0.205085	0.000162343	0.0485406	5_vs_4	Genus
Succinivibrionaceae_UCG-002	-0.828014	0.17069	0	0	5_vs_4	Genus
Terrisporobacter	-0.85115	0.183181	0	0	5_vs_4	Genus
Mailhella	-0.888473	0.176333	4.68954e-07	0.000140217	5_vs_4	Genus
d__Bacteria_Bacteroidota_Bacteroidia_Bacteroidales_uncultured_uncultured	-1.18012	0.311552	0.000151939	0.0454298	5_vs_4	Genus
d__Bacteria_Bacteroidota_Bacteroidia_Bacteroidales_Paludibacteraceae_uncultured	-1.46073	0.349463	2.91598e-05	0.00871878	5_vs_4	Genus
Gastranaerophilales	-1.48937	0.386789	0.000117835	0.0352326	5_vs_4	Genus
DNF00809	-1.79342	0.425432	2.49201e-05	0.00745111	5_vs_4	Genus
Schwartzia	-1.93113	0.473851	4.59359e-05	0.0137348	5_vs_4	Genus
Bacteroidetes_BD2-2	-2.00289	0.369187	5.79148e-08	1.73165e-05	5_vs_4	Genus
Acinetobacter	-2.32627	0.601979	0.000111379	0.0333022	5_vs_4	Genus
Solibacillus	-2.54895	0.568613	7.36862e-06	0.00220322	5_vs_4	Genus
Lysinibacillus	-3.46528	0.595837	6.03378e-09	1.8041e-06	5_vs_4	Genus
