# Supplementary material for: Characteristics of gut microbiota in captive Asian elephants (Elephas maximus) from infant to elderly
Source: Sci Rep. 2023 Dec 27;13:23027. doi: 10.1038/s41598-023-50429-1 (PMC10754835; doi:10.1038/s41598-023-50429-1)
Supplement: Supplementary file 4 — Supplementary Table 4. [file 41598_2023_50429_MOESM4_ESM.xlsx]

## Sheet: Associations
Supplementary Table 4. Associations of gut microbiota and blood parameters in subadult and adult healthy captive elephants in Northern Thailand
Blood parameters	taxon_id	Log fold change	SD	p_value	q_value	log_10_q_value	tax_level
Albumin	Chloroflexi	0.914283	0.266385	0.000598752	0.01437	1.84254	Phylum
Albumin	Firmicutes	0.453713	0.116766	0.000102046	0.00244911	2.61099	Phylum
Albumin	Lachnospiraceae_NK4A136_group	-0.371316	0.0797431	3.21777e-06	0.000830186	-3.08082	Genus
Albumin	Hungateiclostridiaceae	-0.402544	0.111653	0.000311779	0.0411549	-1.38558	Family
Albumin	Clostridia	-0.406351	0.118447	0.000602096	0.0463614	-1.33384	Order
Albumin	Syntrophomonadaceae	-0.429856	0.0941915	5.02742e-06	0.000663619	-3.17808	Family
Albumin	Saccharofermentans	-0.430599	0.108006	6.69683e-05	0.0172778	-1.76251	Genus
Albumin	Syntrophomonadales	-0.433742	0.106941	4.99377e-05	0.0038452	-2.41508	Order
Albumin	d__Bacteria_Firmicutes_Syntrophomonadia_Syntrophomonadales_Syntrophomonadaceae_uncultured	-0.44565	0.0966196	3.98e-06	0.00102684	-2.9885	Genus
Albumin	p-251-o5	-0.511134	0.142005	0.000318936	0.0420995	-1.37572	Family
Albumin	Desulfovibrionia	-0.558716	0.129825	1.68046e-05	0.00065538	-3.18351	Class
Albumin	Mailhella	-0.56157	0.137455	4.39851e-05	0.0113482	-1.94507	Genus
Albumin	Desulfovibrionaceae	-0.601366	0.121986	8.23119e-07	0.000108652	-3.96396	Family
Albumin	Atopobiaceae	-0.604295	0.167071	0.000298033	0.0393403	-1.40516	Family
Albumin	Desulfovibrionales	-0.605252	0.129587	3.00268e-06	0.000231206	-3.636	Order
Albumin	Prevotella	-0.725506	0.156976	3.80486e-06	0.000981655	-3.00804	Genus
Albumin	Paludibacteraceae	-0.735484	0.195668	0.000170708	0.0225335	-1.64717	Family
Albumin	Muribaculaceae	-0.746162	0.192882	0.000109511	0.0282539	-1.54892	Genus
Albumin	Verrucomicrobiae	-0.761368	0.22591	0.000751072	0.0292918	-1.53325	Class
Albumin	Muribaculaceae	-0.769645	0.196048	8.64404e-05	0.0114101	-1.94271	Family
Albumin	DEV114	-0.827551	0.221438	0.0001861	0.0480138	-1.31863	Genus
Albumin	Pedosphaeraceae	-0.851033	0.215471	7.82673e-05	0.0103313	-1.98585	Family
Albumin	Pedosphaerales	-0.854919	0.225517	0.000150079	0.0115561	-1.93719	Order
Albumin	Mycoplasma	-0.933047	0.218405	1.9364e-05	0.00499591	-2.30139	Genus
Albumin	Mycoplasmataceae	-0.956529	0.211166	5.9056e-06	0.000779539	-3.10816	Family
Albumin	Mycoplasmatales	-0.960415	0.220726	1.35418e-05	0.00104272	-2.98183	Order
Albumin	Unknown	-1.08839	0.310253	0.000451391	0.0176043	-1.75438	Class
Albumin	Thermoplasmata	-1.44939	0.425815	0.000664536	0.0259169	-1.58642	Class
Albumin	Methanomethylophilaceae	-1.49204	0.414308	0.000316644	0.0417971	-1.37885	Family
Albumin	Methanomassiliicoccales	-1.49593	0.415806	0.000321095	0.0247243	-1.60688	Order
Alkaline phosphatase (ALP)	Burkholderiaceae	0.0111085	0.00254351	1.25749e-05	0.00165989	2.77992	Family
Alkaline phosphatase (ALP)	Lachnospiraceae_UCG-004	0.00846239	0.00183663	4.0739e-06	0.00105107	2.97837	Genus
Alkaline phosphatase (ALP)	d__Bacteria_Firmicutes_Bacilli_Erysipelotrichales_uncultured	0.00706322	0.00197699	0.000353301	0.0466358	1.33128	Family
Alkaline phosphatase (ALP)	Muribaculaceae	0.00692076	0.00159252	1.38778e-05	0.00183187	2.7371	Family
Alkaline phosphatase (ALP)	Mycoplasmataceae	0.0066329	0.00161459	3.98939e-05	0.005266	2.27852	Family
Alkaline phosphatase (ALP)	Bacteroidetes_BD2-2	0.0056386	0.00147309	0.000129324	0.0170708	1.76775	Family
Alkaline phosphatase (ALP)	Erysipelatoclostridiaceae	0.00465044	0.00108723	1.89156e-05	0.00249686	2.60261	Family
Alkaline phosphatase (ALP)	Atopobiaceae	0.0044907	0.000902802	6.55264e-07	8.64949e-05	4.06301	Family
Alkaline phosphatase (ALP)	p-251-o5	0.00380407	0.000985626	0.000113596	0.0149946	1.82406	Family
Alkaline phosphatase (ALP)	Acidaminococcales	-0.00250555	0.000692744	0.000298206	0.0229618	-1.63899	Order
Alkaline phosphatase (ALP)	Anaerovorax	-0.00291946	0.000654696	8.22456e-06	0.00212194	-2.67327	Genus
Alkaline phosphatase (ALP)	Family_XIII_AD3011_group	-0.00305762	0.000787641	0.000103602	0.0267292	-1.57301	Genus
Alkaline phosphatase (ALP)	Eubacteriales	-0.00328848	0.000913967	0.000320634	0.0246888	-1.6075	Order
Alkaline phosphatase (ALP)	Eubacterium	-0.0034302	0.000917906	0.000186242	0.0480504	-1.3183	Genus
Alkaline phosphatase (ALP)	Clostridia_UCG-014	-0.00378653	0.00090698	2.98149e-05	0.00229574	-2.63908	Order
Alkaline phosphatase (ALP)	Clostridia_UCG-014	-0.00380688	0.000852395	7.96593e-06	0.00205521	-2.68714	Genus
Alkaline phosphatase (ALP)	Pseudobutyrivibrio	-0.00434841	0.00100045	1.38368e-05	0.0035699	-2.44734	Genus
Alkaline phosphatase (ALP)	UCG-002	-0.00544291	0.00137951	7.96213e-05	0.0205423	-1.68735	Genus
Alkaline phosphatase (ALP)	Anaerosporobacter	-0.00632206	0.00152191	3.26665e-05	0.00842795	-2.07428	Genus
Alkaline phosphatase (ALP)	Candidatus_Soleaferrea	-0.00685716	0.00159351	1.68369e-05	0.00434392	-2.36212	Genus
Alkaline phosphatase (ALP)	UCG-009	-0.00963055	0.00251075	0.000125197	0.0323007	-1.49079	Genus
Alkaline phosphatase (ALP)	d__Bacteria_Firmicutes_Clostridia_uncultured	-0.0112867	0.00310369	0.000276332	0.0212775	-1.67208	Order
Alkaline phosphatase (ALP)	Micrococcaceae	-0.0132696	0.00332596	6.61582e-05	0.00873289	-2.05884	Family
Alkaline phosphatase (ALP)	Micrococcus	-0.0133864	0.00339808	8.16884e-05	0.0210756	-1.67622	Genus
Aspartate transaminase (AST)	XBB1006	0.0433655	0.0111388	9.89304e-05	0.025524	1.59305	Genus
Aspartate transaminase (AST)	Firmicutes	0.0208694	0.00587463	0.00038164	0.00915937	2.03813	Phylum
Aspartate transaminase (AST)	Clostridia	0.0160175	0.00457714	0.000466193	0.0181815	1.74037	Class
Aspartate transaminase (AST)	Pedosphaeraceae	-0.0512388	0.0133194	0.000119606	0.015788	-1.80167	Family
Aspartate transaminase (AST)	DEV114	-0.0563682	0.0133481	2.41122e-05	0.00622094	-2.20614	Genus
Aspartate transaminase (AST)	Pedosphaerales	-0.0573354	0.0137397	3.00662e-05	0.0023151	-2.63543	Order
Basophil	Methanobacteria	0.0110267	0.00339745	0.00117205	0.0457101	1.33999	Class
Basophil	d__Bacteria_Armatimonadota_uncultured	0.00594293	0.00138903	1.88172e-05	0.000733871	3.13438	Class
Basophil	Armatimonadota	0.00418617	0.001312	0.00141935	0.0340645	1.4677	Phylum
Basophil	d__Bacteria_Firmicutes_uncultured	0.00355275	0.00106276	0.00082895	0.032329	1.49041	Class
Basophil	d__Bacteria_Firmicutes_Bacilli_Erysipelotrichales_uncultured_uncultured	0.00316911	0.000790661	6.11891e-05	0.0157868	1.80171	Genus
Basophil	d__Bacteria_Firmicutes_Bacilli_Erysipelotrichales_uncultured	0.00280479	0.000751522	0.000189857	0.0250611	1.601	Family
Basophil	[Eubacterium]_hallii_group	0.0015886	0.000321389	7.69571e-07	0.000198549	3.70213	Genus
Basophil	Mailhella	-0.00189982	0.00049153	0.000111041	0.0286486	-1.5429	Genus
Basophil	Myxococcia	-0.0101004	0.00165638	1.07476e-09	4.19158e-08	-7.37762	Class
Basophil	P3OB-42	-0.0116274	0.00131066	7.22342e-19	1.86364e-16	-15.7296	Genus
Basophil	Myxococcales	-0.0119278	0.00153719	8.52676e-15	6.56561e-13	-12.1827	Order
Basophil	Myxococcaceae	-0.0119917	0.00146079	2.22929e-16	2.94267e-14	-13.5313	Family
Basophil	Myxococcota	-0.0119968	0.00287553	3.01896e-05	0.000724549	-3.13993	Phylum
BUN	Ethanoligenenaceae	0.0669262	0.017652	0.000149786	0.0197718	1.70395	Family
BUN	Prevotella	-0.0944321	0.0230332	4.13471e-05	0.0106675	-1.97194	Genus
BUN	d__Bacteria_Armatimonadota_uncultured	-0.164185	0.0473148	0.000520364	0.0202942	-1.69263	Class
BUN	Armatimonadota	-0.166517	0.0478535	0.000501928	0.0120463	-1.91915	Phylum
BUN	d__Bacteria_Armatimonadota_uncultured_uncultured	-0.168423	0.0458057	0.000236083	0.0181784	-1.74044	Order
BUN	d__Bacteria_Armatimonadota_uncultured_uncultured_uncultured_uncultured	-0.169251	0.044597	0.000147573	0.038074	-1.41937	Genus
BUN	Thermoplasmata	-0.179456	0.0513617	0.000475909	0.0185604	-1.73141	Class
BUN	Thermoplasmatota	-0.181788	0.0509739	0.000362058	0.00868938	-2.06101	Phylum
BUN	Methanomassiliicoccales	-0.183694	0.0514287	0.000354511	0.0272973	-1.56388	Order
Creatine kinase (CK)	Euryarchaeota	0.00680871	0.00148679	4.66151e-06	0.000111876	3.95126	Phylum
Creatine kinase (CK)	Methanobrevibacter	0.00667564	0.00139391	1.67483e-06	0.000432107	3.36441	Genus
Creatine kinase (CK)	Methanobacteriaceae	0.00605252	0.0014636	3.54375e-05	0.00467775	2.32996	Family
Creatine kinase (CK)	Methanobacteria	0.00594262	0.00142518	3.04941e-05	0.00118927	2.92472	Class
Creatine kinase (CK)	Methanobacteriales	0.00544665	0.00138033	7.94961e-05	0.0061212	2.21316	Order
Creatine kinase (CK)	d__Bacteria_Firmicutes_Clostridia_Oscillospirales_Ethanoligenenaceae_Incertae_Sedis	0.00244519	0.000603018	5.01529e-05	0.0129395	1.88808	Genus
Creatine kinase (CK)	d__Bacteria_Firmicutes_Clostridia_Peptostreptococcales-Tissierellales_Anaerovoracaceae_uncultured	0.00230479	0.000613168	0.000170721	0.0440459	1.35609	Genus
Creatine kinase (CK)	Monoglobus	0.00217403	0.000563066	0.000112899	0.029128	1.53569	Genus
Creatine kinase (CK)	Christensenellaceae_R-7_group	0.00132785	0.000329724	5.64561e-05	0.0145657	1.83667	Genus
Creatine kinase (CK)	Bacteroidales_RF16_group	-0.00301953	0.000791287	0.000135646	0.0179052	-1.74702	Family
Hemoglobin	Staphylococcaceae	0.224279	0.0580548	0.000111899	0.0147707	1.8306	Family
Hemoglobin	Staphylococcales	0.214941	0.0587799	0.000255482	0.0196721	1.70615	Order
Hemoglobin	Phascolarctobacterium	-0.0665537	0.0147782	6.68405e-06	0.00172448	-2.76334	Genus
Hemoglobin	Acidaminococcaceae	-0.0665814	0.0172286	0.000111277	0.0146886	-1.83302	Family
Hemoglobin	Acidaminococcales	-0.0755711	0.0163567	3.83378e-06	0.000295201	-3.52988	Order
Hemoglobin	Eubacteriales	-0.0923565	0.0257906	0.000342255	0.0263537	-1.57916	Order
Hemoglobin	Peptococcaceae	-0.0996168	0.0276526	0.000315247	0.0416127	-1.38077	Family
Hemoglobin	d__Bacteria_Firmicutes_Clostridia_Peptococcales_Peptococcaceae_uncultured	-0.0998064	0.0234371	2.05819e-05	0.00531012	-2.2749	Genus
Hemoglobin	Peptococcales	-0.108607	0.0251565	1.57996e-05	0.00121657	-2.91486	Order
LDL	Anaerofustaceae	-0.0149409	0.00396257	0.000162911	0.0215043	-1.66748	Family
Lymphocyte	Clostridium_sensu_stricto_3	0.000328251	3.95679e-05	1.07773e-16	2.78054e-14	13.5559	Genus
Lymphocyte	Bacillaceae	0.000306432	3.27146e-05	7.47454e-21	9.8664e-19	18.0058	Family
Lymphocyte	Bacillus	0.000271243	3.33259e-05	3.98184e-16	1.02731e-13	12.9883	Genus
Lymphocyte	Aeromonadales	0.000266753	3.59787e-05	1.22375e-13	9.42284e-12	11.0258	Order
Lymphocyte	Succinivibrionaceae	0.000229075	3.39948e-05	1.60008e-11	2.11211e-09	8.67528	Family
Lymphocyte	Lysinibacillus	0.000199044	3.91675e-05	3.73746e-07	9.64264e-05	4.0158	Genus
Lymphocyte	Solibacillus	0.000189256	2.95061e-05	1.41637e-10	3.65424e-08	7.4372	Genus
Lymphocyte	Myxococcaceae	0.00015949	1.84212e-05	4.80423e-18	6.34158e-16	15.1978	Family
Lymphocyte	Cutibacterium	0.00015755	2.16692e-05	3.57695e-13	9.22852e-11	10.0349	Genus
Lymphocyte	Myxococcia	0.000156011	1.94913e-05	1.20313e-15	4.69221e-14	13.3286	Class
Lymphocyte	Comamonadaceae	0.000147509	2.90946e-05	3.97854e-07	5.25167e-05	4.2797	Family
Lymphocyte	Weeksellaceae	0.000147268	3.78887e-05	0.000101557	0.0134055	1.87272	Family
Lymphocyte	Succinivibrionaceae_UCG-002	0.000142338	3.06369e-05	3.3849e-06	0.000873303	3.05883	Genus
Lymphocyte	Propionibacteriaceae	0.000138001	2.07069e-05	2.65619e-11	3.50617e-09	8.45517	Family
Lymphocyte	Clostridium_sensu_stricto_13	0.000136823	3.33441e-05	4.07198e-05	0.0105057	1.97858	Genus
Lymphocyte	Colidextribacter	0.000136665	2.0856e-05	5.64741e-11	1.45703e-08	7.83653	Genus
Lymphocyte	Planococcaceae	0.000126011	3.02673e-05	3.13727e-05	0.0041412	2.38287	Family
Lymphocyte	Myxococcales	0.000123612	1.96658e-05	3.26534e-10	2.51431e-08	7.59958	Order
Lymphocyte	Endomicrobiaceae	0.000112865	1.05926e-05	1.64993e-26	2.17791e-24	23.662	Family
Lymphocyte	Bacillales	0.000112435	3.00555e-05	0.000183345	0.0141176	1.85024	Order
Lymphocyte	Bacilli	0.000112122	1.83161e-05	9.26903e-10	3.61492e-08	7.4419	Class
Lymphocyte	MVP-15	0.00011015	2.85226e-05	0.000112532	0.0148543	1.82815	Family
Lymphocyte	Endomicrobia	0.000109386	1.18334e-05	2.37776e-20	9.27327e-19	18.0328	Class
Lymphocyte	MVP-15	0.000106671	2.90706e-05	0.000243133	0.00948219	2.02309	Class
Lymphocyte	Bacteroidaceae	0.000105691	1.82202e-05	6.60193e-09	8.71455e-07	6.05976	Family
Lymphocyte	Erysipelatoclostridium	0.000103891	2.31099e-05	6.93973e-06	0.00179045	2.74704	Genus
Lymphocyte	Pyramidobacter	9.7879e-05	1.72562e-05	1.4106e-08	3.63935e-06	5.43898	Genus
Lymphocyte	Synergistes	9.52542e-05	2.26203e-05	2.54231e-05	0.00655915	2.18315	Genus
Lymphocyte	vadinHA49	9.47582e-05	1.91815e-05	7.80889e-07	0.000103077	3.98684	Family
Lymphocyte	WPS-2	9.21351e-05	2.39539e-05	0.000119886	0.015825	1.80066	Family
Lymphocyte	vadinHA49	9.12792e-05	1.91645e-05	1.90798e-06	7.44111e-05	4.12836	Class
Lymphocyte	[Eubacterium]_nodatum_group	8.96679e-05	1.36136e-05	4.49883e-11	1.1607e-08	7.93528	Genus
Lymphocyte	Xanthobacteraceae	8.94447e-05	1.39419e-05	1.40349e-10	1.8526e-08	7.73222	Family
Lymphocyte	WPS-2	8.86561e-05	2.502e-05	0.000394981	0.0154042	1.81236	Class
Lymphocyte	P3OB-42	8.84142e-05	1.71695e-05	2.6118e-07	6.73845e-05	4.17144	Genus
Lymphocyte	Caulobacteraceae	8.67367e-05	1.47726e-05	4.31989e-09	5.70225e-07	6.24395	Family
Lymphocyte	Coxiellaceae	8.52246e-05	1.38087e-05	6.7515e-10	8.91198e-08	7.05003	Family
Lymphocyte	Desulfotomaculales	8.48034e-05	2.33989e-05	0.000289813	0.0382553	1.41731	Family
Lymphocyte	Elusimicrobiaceae	8.43028e-05	2.18135e-05	0.000111222	0.0146813	1.83324	Family
Lymphocyte	Selenomonadaceae	8.28813e-05	7.24464e-06	2.6282e-30	3.46923e-28	27.4598	Family
Lymphocyte	Elusimicrobiota	8.20137e-05	1.32531e-05	6.08371e-10	1.46009e-08	7.83562	Phylum
Lymphocyte	Desulfotomaculia	8.13244e-05	2.42282e-05	0.000789063	0.0307735	1.51182	Class
Lymphocyte	Elusimicrobia	8.08238e-05	2.21762e-05	0.000267789	0.0104438	1.98114	Class
Lymphocyte	Endomicrobium	7.76906e-05	1.1689e-05	3.00252e-11	7.74651e-09	8.11089	Genus
Lymphocyte	Corynebacteriaceae	7.76541e-05	1.91317e-05	4.93014e-05	0.00650779	2.18657	Family
Lymphocyte	DNF00809	7.71513e-05	1.68684e-05	4.79172e-06	0.00123626	2.90789	Genus
Lymphocyte	Endomicrobiales	7.69877e-05	1.14327e-05	1.65068e-11	1.27103e-09	8.89585	Order
Lymphocyte	d__Bacteria_Firmicutes_Negativicutes_Veillonellales-Selenomonadales_Selenomonadaceae_uncultured	7.61931e-05	1.59586e-05	1.80213e-06	0.000464951	3.33259	Genus
Lymphocyte	Absconditabacteriales_(SR1)	7.57927e-05	1.64506e-05	4.07966e-06	0.000538515	3.2688	Family
Lymphocyte	Paracaedibacteraceae	7.5493e-05	1.53122e-05	8.21182e-07	0.000108396	3.96499	Family
Lymphocyte	Akkermansiaceae	7.40777e-05	1.10605e-05	2.12056e-11	2.79913e-09	8.55298	Family
Lymphocyte	Gracilibacteria	7.23137e-05	1.72259e-05	2.69321e-05	0.00105035	2.97867	Class
Lymphocyte	SAR324_clade(Marine_group_B)	7.20433e-05	1.05998e-05	1.07092e-11	1.41361e-09	8.84967	Family
Lymphocyte	Agathobacter	7.05882e-05	1.10322e-05	1.57049e-10	4.05187e-08	7.39234	Genus
Lymphocyte	Peptococcaceae	7.05621e-05	9.92222e-06	1.14765e-12	1.5149e-10	9.81962	Family
Lymphocyte	SAR324_clade(Marine_group_B)	6.85643e-05	1.2179e-05	1.80506e-08	7.03974e-07	6.15244	Class
Lymphocyte	XBB1006	6.58439e-05	1.729e-05	0.000139975	0.0361135	1.44233	Genus
Lymphocyte	Anaerovibrio	6.48371e-05	1.26957e-05	3.27288e-07	8.44404e-05	4.07345	Genus
Lymphocyte	Anaerofustaceae	6.18345e-05	7.60408e-06	4.23117e-16	5.58514e-14	13.253	Family
Lymphocyte	Lachnoclostridium	5.98058e-05	8.02368e-06	9.07848e-14	2.34225e-11	10.6304	Genus
Lymphocyte	Solobacterium	5.92851e-05	1.15244e-05	2.68493e-07	6.92711e-05	4.15945	Genus
Lymphocyte	Lachnospiraceae_ND3007_group	5.79484e-05	1.03064e-05	1.88151e-08	4.8543e-06	5.31387	Genus
Lymphocyte	Ethanoligenenaceae	5.76908e-05	9.75912e-06	3.3905e-09	4.47546e-07	6.34916	Family
Lymphocyte	Lachnospiraceae	5.66573e-05	5.35397e-06	3.60074e-26	4.75297e-24	23.323	Family
Lymphocyte	Bradymonadales	5.57458e-05	1.22976e-05	5.8138e-06	0.000767421	3.11497	Family
Lymphocyte	Dermatophilaceae	5.40274e-05	1.14516e-05	2.38288e-06	0.000314541	3.50232	Family
Lymphocyte	[Eubacterium]_coprostanoligenes_group	5.35615e-05	7.21424e-06	1.13288e-13	1.4954e-11	10.8252	Family
Lymphocyte	Desulfuromonadia	5.22668e-05	1.36802e-05	0.000133127	0.00519196	2.28467	Class
Lymphocyte	Defluviitaleaceae	5.09384e-05	6.15512e-06	1.27618e-16	1.68456e-14	13.7735	Family
Lymphocyte	Christensenellaceae	5.02237e-05	6.05389e-06	1.07582e-16	1.42008e-14	13.8477	Family
Lymphocyte	Cellulosilyticum	4.99197e-05	1.28975e-05	0.000108617	0.0280232	1.55248	Genus
Lymphocyte	Raoultibacter	4.92107e-05	1.29699e-05	0.000148104	0.0382109	1.41781	Genus
Lymphocyte	Veillonellales-Selenomonadales	4.56035e-05	7.79525e-06	4.91082e-09	3.78133e-07	6.42236	Order
Lymphocyte	Clostridia	4.30948e-05	6.6457e-06	8.8962e-11	3.46952e-09	8.45973	Class
Lymphocyte	Erysipelotrichaceae	4.266e-05	5.46461e-06	5.87522e-15	7.75529e-13	12.1104	Family
Lymphocyte	Negativicutes	4.24363e-05	7.87762e-06	7.1662e-08	2.79482e-06	5.55365	Class
Lymphocyte	[Eubacterium]_hallii_group	4.22551e-05	8.45749e-06	5.84794e-07	0.000150877	3.82138	Genus
Lymphocyte	d__Bacteria_Actinobacteriota_Coriobacteriia_Coriobacteriales_uncultured	4.21062e-05	6.40357e-06	4.85136e-11	6.4038e-09	8.19356	Family
Lymphocyte	Oscillospiraceae	4.14528e-05	6.19249e-06	2.17103e-11	2.86576e-09	8.54276	Family
Lymphocyte	Anaerovoracaceae	4.11431e-05	5.91731e-06	3.57569e-12	4.71991e-10	9.32607	Family
Lymphocyte	SAR324_clade(Marine_group_B)	4.06264e-05	1.31155e-05	0.00195108	0.046826	1.32951	Phylum
Lymphocyte	Eggerthellaceae	3.83522e-05	5.94058e-06	1.07527e-10	1.41936e-08	7.84791	Family
Lymphocyte	Shuttleworthia	3.81549e-05	7.32128e-06	1.87313e-07	4.83268e-05	4.31581	Genus
Lymphocyte	Clostridiaceae	3.76565e-05	9.49445e-06	7.30399e-05	0.00964127	2.01587	Family
Lymphocyte	UCG-010	3.71052e-05	7.72498e-06	1.56093e-06	0.000206043	3.68604	Family
Lymphocyte	Acidaminococcaceae	3.66697e-05	6.83624e-06	8.13917e-08	1.07437e-05	4.96885	Family
Lymphocyte	Coprococcus	3.61038e-05	8.30407e-06	1.3756e-05	0.00354905	2.44989	Genus
Lymphocyte	[Eubacterium]_saphenum_group	3.60403e-05	8.86146e-06	4.76058e-05	0.0122823	1.91072	Genus
Lymphocyte	Eubacteriaceae	3.56721e-05	8.94862e-06	6.71063e-05	0.00885803	2.05266	Family
Lymphocyte	Peptococcales	3.46845e-05	1.00037e-05	0.000525958	0.0404988	1.39256	Order
Lymphocyte	d__Bacteria_Firmicutes_Clostridia_Oscillospirales_Ruminococcaceae_uncultured	3.34813e-05	8.41083e-06	6.87028e-05	0.0177253	1.75141	Genus
Lymphocyte	d__Bacteria_Firmicutes_Clostridia_Christensenellales_Christensenellaceae_uncultured	3.23899e-05	7.71705e-06	2.70248e-05	0.0069724	2.15662	Genus
Lymphocyte	Synergistaceae	3.18995e-05	7.15018e-06	8.14452e-06	0.00107508	2.96856	Family
Lymphocyte	Coriobacteriia	3.00961e-05	7.44248e-06	5.25875e-05	0.00205091	2.68805	Class
Lymphocyte	Synergistia	2.84205e-05	8.71343e-06	0.00110753	0.0431935	1.36458	Class
Lymphocyte	[Anaerorhabdus]_furcosa_group	2.70098e-05	6.6851e-06	5.33848e-05	0.0137733	1.86096	Genus
Lymphocyte	UCG-005	2.51749e-05	6.42017e-06	8.81e-05	0.0227298	1.6434	Genus
Lymphocyte	Clostridia_UCG-014	-3.49471e-05	9.62713e-06	0.000283354	0.0218183	-1.66118	Order
Lymphocyte	Desulfovibrionales	-3.82849e-05	1.04005e-05	0.00023226	0.017884	-1.74754	Order
Lymphocyte	Bacteroidota	-4.02391e-05	1.03619e-05	0.000103024	0.00247259	-2.60685	Phylum
Lymphocyte	Clostridia	-4.0594e-05	8.68823e-06	2.97842e-06	0.000229338	-3.63952	Order
Lymphocyte	Saccharofermentans	-4.28073e-05	8.67348e-06	7.99779e-07	0.000206343	-3.68541	Genus
Lymphocyte	Bacteroidales	-4.48718e-05	1.03033e-05	1.33005e-05	0.00102414	-2.98964	Order
Lymphocyte	Butyricicoccus	-4.79106e-05	1.12704e-05	2.12818e-05	0.00549072	-2.26037	Genus
Lymphocyte	Clostridia_vadinBB60_group	-5.1601e-05	1.20436e-05	1.83134e-05	0.00472486	-2.32561	Genus
Lymphocyte	Clostridia_vadinBB60_group	-5.23039e-05	1.22663e-05	2.00772e-05	0.00154594	-2.81081	Order
Lymphocyte	Nocardiaceae	-5.89589e-05	1.49641e-05	8.14711e-05	0.0107542	-1.96842	Family
Lymphocyte	Victivallales	-6.05641e-05	1.77266e-05	0.000634142	0.0488289	-1.31132	Order
Lymphocyte	UCG-004	-6.3548e-05	1.48921e-05	1.97911e-05	0.00510611	-2.29191	Genus
Lymphocyte	p-2534-18B5_gut_group	-6.44517e-05	1.70883e-05	0.000162153	0.0418355	-1.37846	Genus
Lymphocyte	Rikenellaceae_RC9_gut_group	-6.69674e-05	1.17015e-05	1.04668e-08	2.70042e-06	-5.56857	Genus
Lymphocyte	Bacteroidales_RF16_group	-6.86176e-05	1.38166e-05	6.82314e-07	0.000176037	-3.7544	Genus
Lymphocyte	d__Bacteria_Proteobacteria_Alphaproteobacteria_Rhodospirillales_uncultured_uncultured	-7.62233e-05	1.71276e-05	8.57414e-06	0.00221213	-2.65519	Genus
Lymphocyte	M2PB4-65_termite_group	-7.62348e-05	2.09524e-05	0.000274253	0.0362014	-1.44127	Family
Lymphocyte	Rhodospirillales	-7.69262e-05	1.75439e-05	1.16098e-05	0.000893954	-3.04868	Order
Lymphocyte	Prevotellaceae_Ga6A1_group	-7.85667e-05	1.94826e-05	5.515e-05	0.0142287	-1.84683	Genus
Lymphocyte	Aerococcaceae	-8.0427e-05	1.85095e-05	1.39168e-05	0.00183701	-2.73589	Family
Lymphocyte	Alistipes	-8.12068e-05	2.086e-05	9.90351e-05	0.025551	-1.59259	Genus
Lymphocyte	Staphylococcaceae	-8.34054e-05	2.17801e-05	0.000128436	0.0169535	-1.77074	Family
Lymphocyte	Sutterella	-8.53312e-05	1.46645e-05	5.92352e-09	1.52827e-06	-5.8158	Genus
Lymphocyte	d__Bacteria_Firmicutes_Bacilli_Erysipelotrichales_Erysipelatoclostridiaceae_uncultured	-8.56771e-05	2.02033e-05	2.22776e-05	0.00574763	-2.24051	Genus
Lymphocyte	Mycobacteriaceae	-8.61414e-05	2.26443e-05	0.000142317	0.0187858	-1.72617	Family
Lymphocyte	Caproiciproducens	-8.63494e-05	2.24831e-05	0.000122713	0.03166	-1.49949	Genus
Lymphocyte	Rhodococcus	-8.89084e-05	1.57733e-05	1.73392e-08	4.47351e-06	-5.34935	Genus
Lymphocyte	Beijerinckiaceae	-9.22286e-05	1.77311e-05	1.97675e-07	2.60931e-05	-4.58347	Family
Lymphocyte	Desulfovibrio	-9.24295e-05	1.42126e-05	7.85445e-11	2.02645e-08	-7.69326	Genus
Lymphocyte	Rhizobiales	-9.47205e-05	1.9572e-05	1.30101e-06	0.000100177	-3.99923	Order
Lymphocyte	d__Bacteria_Bacteroidota_Bacteroidia_Bacteroidales_uncultured_uncultured	-9.7096e-05	1.85288e-05	1.60333e-07	4.13658e-05	-4.38336	Genus
Lymphocyte	M2PB4-65_termite_group	-0.000111409	2.20388e-05	4.30022e-07	0.000110946	-3.95489	Genus
Lymphocyte	Methanocorpusculaceae	-0.000111886	2.63682e-05	2.20349e-05	0.00290861	-2.53631	Family
Lymphocyte	Methylobacterium-Methylorubrum	-0.000113028	1.83595e-05	7.44188e-10	1.92001e-07	-6.7167	Genus
Lymphocyte	Staphylococcus	-0.000113803	2.22606e-05	3.1828e-07	8.21162e-05	-4.08557	Genus
Lymphocyte	Methanomicrobia	-0.000115365	2.66729e-05	1.52421e-05	0.000594444	-3.22589	Class
Lymphocyte	Staphylococcales	-0.000118679	2.33142e-05	3.57289e-07	2.75112e-05	-4.56049	Order
Lymphocyte	Micrococcaceae	-0.000121174	3.35942e-05	0.000309773	0.04089	-1.38838	Family
Lymphocyte	Mycobacterium	-0.000121316	2.43467e-05	6.26534e-07	0.000161646	-3.79144	Genus
Lymphocyte	Coriobacteriales	-0.000121688	3.11696e-05	9.45947e-05	0.0244054	-1.61251	Genus
Lymphocyte	Campylobacteria	-0.000140919	2.86522e-05	8.73159e-07	3.40532e-05	-4.46784	Class
Lymphocyte	Halobacterota	-0.000143303	2.66564e-05	7.61934e-08	1.82864e-06	-5.73787	Phylum
Lymphocyte	Campylobacteraceae	-0.000143473	2.87883e-05	6.23758e-07	8.23361e-05	-4.08441	Family
Lymphocyte	Methanocorpusculum	-0.00014706	2.79298e-05	1.39914e-07	3.60979e-05	-4.44252	Genus
Lymphocyte	Methanomicrobiales	-0.000147763	2.75296e-05	7.98602e-08	6.14923e-06	-5.21118	Order
Lymphocyte	Kosakonia	-0.00015427	2.82579e-05	4.77838e-08	1.23282e-05	-4.9091	Genus
Lymphocyte	Aerosphaera	-0.000167092	1.53422e-05	1.273e-27	3.28433e-25	-24.4836	Genus
Lymphocyte	Campilobacterota	-0.000168857	2.9465e-05	9.99854e-09	2.39965e-07	-6.61985	Phylum
Lymphocyte	Campylobacterales	-0.000173318	2.89251e-05	2.07355e-09	1.59663e-07	-6.7968	Order
Lymphocyte	Campylobacter	-0.000178648	2.9746e-05	1.90442e-09	4.9134e-07	-6.30862	Genus
Lymphocyte	Lachnospiraceae_UCG-010	-0.000188281	2.76238e-05	9.36704e-12	2.4167e-09	-8.61678	Genus
Lymphocyte	Methanomethylophilaceae	-0.000208813	2.53339e-05	1.68775e-16	2.22783e-14	-13.6521	Family
Lymphocyte	Lactococcus	-0.000208854	2.62118e-05	1.61315e-15	4.16192e-13	-12.3807	Genus
Lymphocyte	Thermoplasmata	-0.000212292	2.59303e-05	2.67811e-16	1.04446e-14	-13.9811	Class
Lymphocyte	Thermoplasmatota	-0.00024023	2.59457e-05	2.06501e-20	4.95601e-19	-18.3049	Phylum
Lymphocyte	Methanomassiliicoccales	-0.00024469	2.67383e-05	5.62495e-20	4.33121e-18	-17.3634	Order
Lymphocyte	d__Archaea_Thermoplasmatota_Thermoplasmata_Methanomassiliicoccales_Methanomethylophilaceae_uncultured	-0.000244973	2.69135e-05	8.84711e-20	2.28255e-17	-16.6416	Genus
Lymphocyte (%)	Endomicrobia	0.0173262	0.00520665	0.000875639	0.0341499	1.46661	Class
MCHC	Myxococcia	0.37864	0.114985	0.000991415	0.0386652	1.41268	Class
MCHC	P3OB-42	0.370529	0.0859683	1.63206e-05	0.00421071	2.37564	Genus
MCV	Rickettsiales	0.0578365	0.0168114	0.000581051	0.0447409	1.3493	Order
MCV	Alphaproteobacteria	0.0479188	0.0129119	0.000206261	0.00804419	2.09452	Class
MCV	Firmicutes	0.0305451	0.00660669	3.77582e-06	9.06197e-05	4.04278	Phylum
MCV	Negativicutes	0.0247331	0.00591581	2.9043e-05	0.00113268	2.94589	Class
MCV	Clostridia	0.0217173	0.00476411	5.1517e-06	0.000200916	3.69699	Class
MCV	Actinobacteriota	0.0213037	0.00674623	0.00158926	0.0381421	1.4186	Phylum
MCV	Bacteroidales	-0.0255216	0.006931	0.000231198	0.0178023	-1.74952	Order
MCV	Rikenellaceae_RC9_gut_group	-0.02859	0.00681049	2.69364e-05	0.00694958	-2.15804	Genus
MCV	Rikenellaceae	-0.0291142	0.00734488	7.37451e-05	0.00973435	-2.01169	Family
MCV	d__Bacteria_Bacteroidota_Bacteroidia_Bacteroidales_Dysgonomonadaceae_uncultured	-0.0328288	0.0084495	0.000102203	0.0263684	-1.57892	Genus
MCV	Mailhella	-0.0331442	0.00829764	6.48555e-05	0.0167327	-1.77643	Genus
MCV	Dysgonomonadaceae	-0.0332583	0.00882568	0.000164329	0.0216915	-1.66371	Family
MCV	Desulfovibrionaceae	-0.0332656	0.00797577	3.03483e-05	0.00400597	-2.39729	Family
MCV	Desulfovibrionales	-0.0347004	0.00870504	6.71268e-05	0.00516877	-2.28661	Order
MCV	Bacteroidales_RF16_group	-0.0369058	0.00760168	1.20414e-06	0.000310669	-3.5077	Genus
MCV	Bacteroidales_RF16_group	-0.0375847	0.00772172	1.13076e-06	0.000149261	-3.82605	Family
MCV	Victivallales	-0.0577869	0.0168376	0.000599094	0.0461302	-1.33601	Order
MCV	Caproiciproducens	-0.0790951	0.0194033	4.57428e-05	0.0118016	-1.92806	Genus
Monocyte	d__Bacteria_Armatimonadota_uncultured_uncultured_uncultured_uncultured	0.000309629	8.13783e-05	0.00014191	0.0366127	1.43637	Genus
Monocyte	d__Bacteria_Armatimonadota_uncultured_uncultured_uncultured	0.000292818	8.11384e-05	0.000307532	0.0405942	1.39154	Family
Monocyte	d__Bacteria_Armatimonadota_uncultured_uncultured	0.000288326	8.39841e-05	0.00059671	0.0459466	1.33775	Order
Monocyte	d__Bacteria_Armatimonadota_uncultured	0.00027645	8.22303e-05	0.00077407	0.0301887	1.52016	Class
Monocyte	Armatimonadota	0.000274773	8.21927e-05	0.000828666	0.019888	1.70141	Phylum
Monocyte	Blautia	0.000219898	5.87219e-05	0.000180587	0.0465915	1.33169	Genus
Monocyte	d__Bacteria_Firmicutes_Syntrophomonadia_Syntrophomonadales_Syntrophomonadaceae_uncultured	0.000145793	3.5144e-05	3.34718e-05	0.00863572	2.0637	Genus
Monocyte	Syntrophomonadaceae	0.000129625	3.27973e-05	7.73997e-05	0.0102168	1.99069	Family
Monocyte	Marvinbryantia	0.000115937	2.74231e-05	2.36096e-05	0.00609127	2.21529	Genus
Monocyte	d__Bacteria_Bacteroidota_Bacteroidia_Flavobacteriales_Weeksellaceae_uncultured	-0.000496025	0.000120203	3.68217e-05	0.00950001	-2.02228	Genus
Monocyte	Weeksellaceae	-0.000508415	0.000120613	2.49515e-05	0.00329359	-2.48233	Family
Monocyte	Flavobacteriales	-0.000511125	0.000120497	2.21736e-05	0.00170736	-2.76767	Order
Monocyte (%)	Stenotrophomonas	0.0490531	0.0131384	0.000188794	0.0487089	1.31239	Genus
Monocyte (%)	Xanthomonadaceae	0.0477631	0.0129243	0.000219359	0.0289553	1.53827	Family
Monocyte (%)	Xanthomonadales	0.0468112	0.0129348	0.000295742	0.0227721	1.6426	Order
Monocyte (%)	Aerococcaceae	0.044878	0.0120685	0.000200334	0.026444	1.57767	Family
Monocyte (%)	p-2534-18B5_gut_group	0.0336623	0.00722731	3.19824e-06	0.000825146	3.08347	Genus
Monocyte (%)	p-2534-18B5_gut_group	0.0334747	0.00723868	3.75647e-06	0.000495854	3.30465	Family
Monocyte (%)	Syntrophomonadaceae	0.017936	0.00470015	0.000135603	0.0178996	1.74716	Family
PCV	Staphylococcaceae	0.0781816	0.0206246	0.000150223	0.0198294	1.70269	Family
PCV	Staphylococcales	0.0757312	0.0209024	0.000291113	0.0224157	1.64945	Order
PCV	Phascolarctobacterium	-0.0218048	0.00528534	3.69884e-05	0.009543	-2.02031	Genus
PCV	Acidaminococcaceae	-0.0223849	0.00622457	0.000322875	0.0426195	-1.37039	Family
PCV	Acidaminococcales	-0.0247721	0.00596958	3.32887e-05	0.00256323	-2.59121	Order
PCV	Eubacteriales	-0.0317018	0.00929455	0.000647749	0.0498766	-1.3021	Order
PCV	d__Bacteria_Firmicutes_Clostridia_Peptococcales_Peptococcaceae_uncultured	-0.0340601	0.00802971	2.21769e-05	0.00572165	-2.24248	Genus
PCV	Peptococcaceae	-0.0345815	0.00953601	0.000287387	0.0379351	-1.42096	Family
PCV	Peptococcales	-0.0369686	0.00870249	2.15641e-05	0.00166043	-2.77978	Order
Platelet	Burkholderiales	-0.00230594	0.000653407	0.00041697	0.0321067	-1.4934	Order
Platelet	hoa5-07d05_gut_group	-0.00335575	0.000752122	8.13082e-06	0.00209775	-2.67825	Genus
Platelet	Erysipelatoclostridiaceae	-0.00351807	0.000763106	4.02289e-06	0.000531021	-3.27489	Family
Platelet	UCG-004	-0.00416363	0.000965821	1.62538e-05	0.00419348	-2.37743	Genus
Platelet	NED5E9	-0.0060713	0.00152643	6.96572e-05	0.0179716	-1.74541	Genus
RBC count	DEV114	0.662609	0.1561	2.18824e-05	0.00564565	2.24829	Genus
RBC count	Pedosphaeraceae	0.644252	0.152136	2.2883e-05	0.00302055	2.51991	Family
RBC count	Pedosphaerales	0.590301	0.16355	0.000307015	0.0236401	1.62635	Order
RBC count	Victivallales	0.584656	0.167317	0.000475292	0.0365975	1.43655	Order
RBC count	UCG-004	0.580083	0.148869	9.755e-05	0.0251679	1.59915	Genus
RBC count	Muribaculaceae	0.561171	0.153104	0.000247058	0.0326116	1.48663	Family
RBC count	Clostridia	-0.275692	0.0798371	0.00055402	0.0216068	-1.66541	Class
RBC count	Acidaminococcales	-0.276259	0.0667012	3.44688e-05	0.0026541	-2.57608	Order
RBC count	Actinobacteriota	-0.320024	0.100549	0.00145877	0.0350104	-1.4558	Phylum
RBC count	Coriobacteriia	-0.323842	0.0908104	0.000362287	0.0141292	-1.84988	Class
RBC count	Negativicutes	-0.361095	0.0910883	7.36317e-05	0.00287164	-2.54187	Class
RBC count	d__Bacteria_Firmicutes_Clostridia_Peptococcales_Peptococcaceae_uncultured	-0.370545	0.0814363	5.36144e-06	0.00138325	-2.8591	Genus
RBC count	Peptococcaceae	-0.388858	0.0942369	3.68516e-05	0.00486441	-2.31297	Family
RBC count	Peptococcales	-0.442809	0.0881837	5.12864e-07	3.94906e-05	-4.40351	Order
RBC count	SAR324_clade(Marine_group_B)	-0.573565	0.159199	0.000314802	0.00755525	-2.12175	Phylum
RBC count	SAR324_clade(Marine_group_B)	-0.582638	0.153045	0.000140673	0.00548625	-2.26072	Class
RBC count	Methanobacteriales	-0.773256	0.212585	0.000275402	0.021206	-1.67354	Order
RBC count	Desulfotomaculales	-0.883383	0.251633	0.000447093	0.0344262	-1.46311	Order
RBC count	Euryarchaeota	-0.90579	0.223033	4.88133e-05	0.00117152	-2.93125	Phylum
RBC count	Methanobacteria	-0.914864	0.216956	2.47771e-05	0.000966306	-3.01489	Class
RBC count	Desulfotomaculia	-1.02499	0.257854	7.03542e-05	0.00274382	-2.56165	Class
segmented neutrophil	Faecalibacterium	0.000497029	4.88706e-05	2.69013e-24	6.94052e-22	21.1586	Genus
segmented neutrophil	Enterococcaceae	0.000469114	8.295e-05	1.55497e-08	2.05256e-06	5.6877	Family
segmented neutrophil	Succinivibrionaceae	0.000453293	7.95563e-05	1.21395e-08	1.60241e-06	5.79523	Family
segmented neutrophil	Enterococcus	0.000391602	8.25899e-05	2.12116e-06	0.000547258	3.26181	Genus
segmented neutrophil	Rickettsiales	0.000376642	4.53466e-05	9.91145e-17	7.63181e-15	14.1174	Order
segmented neutrophil	Klebsiella	0.000368339	6.81311e-05	6.43274e-08	1.65965e-05	4.77998	Genus
segmented neutrophil	d__Bacteria_Proteobacteria_Alphaproteobacteria_Rickettsiales_uncultured	0.000368169	4.48786e-05	2.33149e-16	3.07756e-14	13.5118	Family
segmented neutrophil	Aeromonadales	0.00032571	8.32168e-05	9.07837e-05	0.00699034	2.1555	Order
segmented neutrophil	Lactobacillales	0.000317626	4.67595e-05	1.1002e-11	8.47153e-10	9.07204	Order
segmented neutrophil	Burkholderiaceae	0.000309047	5.42073e-05	1.1896e-08	1.57027e-06	5.80403	Family
segmented neutrophil	Comamonas	0.000296398	7.05108e-05	2.62715e-05	0.00677804	2.1689	Genus
segmented neutrophil	Lactobacillaceae	0.000291769	6.5849e-05	9.38511e-06	0.00123883	2.90699	Family
segmented neutrophil	d__Bacteria_Proteobacteria_Alphaproteobacteria_Rickettsiales_uncultured_uncultured	0.000290657	4.22076e-05	5.72384e-12	1.47675e-09	8.83069	Genus
segmented neutrophil	Streptococcaceae	0.000274507	4.21536e-05	7.41248e-11	9.78447e-09	8.00946	Family
segmented neutrophil	Succinivibrio	0.000274271	6.84382e-05	6.13456e-05	0.0158272	1.8006	Genus
segmented neutrophil	Succinivibrionaceae_UCG-002	0.00026755	6.53487e-05	4.23656e-05	0.0109303	1.96137	Genus
segmented neutrophil	Staphylococcales	0.000265732	5.93154e-05	7.4646e-06	0.000574774	3.2405	Order
segmented neutrophil	Staphylococcaceae	0.000264467	5.68781e-05	3.32392e-06	0.000438757	3.35778	Family
segmented neutrophil	Mycobacteriaceae	0.000251342	5.42286e-05	3.57173e-06	0.000471468	3.32655	Family
segmented neutrophil	Xanthomonadales	0.000246187	5.68903e-05	1.50875e-05	0.00116174	2.93489	Order
segmented neutrophil	Xanthomonadaceae	0.000244772	5.5772e-05	1.13981e-05	0.00150455	2.82259	Family
segmented neutrophil	Carnobacteriaceae	0.000235518	5.26458e-05	7.6899e-06	0.00101507	2.99351	Family
segmented neutrophil	Sphaerochaeta	0.000232008	4.27445e-05	5.70591e-08	1.47213e-05	4.83206	Genus
segmented neutrophil	Ralstonia	0.000231756	5.38496e-05	1.67919e-05	0.00433231	2.36328	Genus
segmented neutrophil	Aerococcaceae	0.000227784	5.07613e-05	7.21132e-06	0.000951894	3.02141	Family
segmented neutrophil	d__Bacteria_Firmicutes_Bacilli_Erysipelotrichales_uncultured	0.000226502	4.64346e-05	1.07231e-06	0.000141545	3.84911	Family
segmented neutrophil	Leptospirales	0.000222666	2.83784e-05	4.28418e-15	3.29882e-13	12.4816	Order
segmented neutrophil	Leptospiraceae	0.000221251	2.5738e-05	8.23461e-18	1.08697e-15	14.9638	Family
segmented neutrophil	Cloacibacillus	0.000217603	3.8366e-05	1.41337e-08	3.64649e-06	5.43813	Genus
segmented neutrophil	Erysipelatoclostridium	0.000213502	5.29465e-05	5.52066e-05	0.0142433	1.84639	Genus
segmented neutrophil	Erysipelatoclostridiaceae	0.000211202	2.24141e-05	4.39682e-21	5.8038e-19	18.2363	Family
segmented neutrophil	Muribaculaceae	0.000210849	3.12799e-05	1.57624e-11	2.08064e-09	8.6818	Family
segmented neutrophil	d__Bacteria_Armatimonadota_uncultured_uncultured	0.000198591	4.62702e-05	1.77083e-05	0.00136354	2.86533	Order
segmented neutrophil	Streptococcus	0.000197689	3.97001e-05	6.37302e-07	0.000164424	3.78404	Genus
segmented neutrophil	d__Bacteria_Armatimonadota_uncultured_uncultured_uncultured	0.000197175	4.39729e-05	7.32479e-06	0.000966872	3.01463	Family
segmented neutrophil	Propionibacteriaceae	0.0001933	5.16919e-05	0.000184415	0.0243428	1.61363	Family
segmented neutrophil	Izemoplasmataceae	0.000191064	4.17777e-05	4.80014e-06	0.000633618	3.19817	Family
segmented neutrophil	Leptospirae	0.000190146	2.5666e-05	1.27736e-13	4.9817e-12	11.3026	Class
segmented neutrophil	vadinBE97	0.000190116	3.88093e-05	9.64658e-07	0.000127335	3.89505	Family
segmented neutrophil	Armatimonadota	0.000189624	4.55219e-05	3.10587e-05	0.000745408	3.12761	Phylum
segmented neutrophil	Beijerinckiaceae	0.000189298	4.38281e-05	1.5666e-05	0.00206791	2.68447	Family
segmented neutrophil	Proteobacteria	0.000188709	4.97826e-05	0.000150246	0.00360591	2.44299	Phylum
segmented neutrophil	Pedosphaerales	0.000188696	3.82501e-05	8.08821e-07	6.22792e-05	4.20566	Order
segmented neutrophil	Pedosphaeraceae	0.000187281	3.50779e-05	9.3462e-08	1.2337e-05	4.90879	Family
segmented neutrophil	Lachnospiraceae_UCG-004	0.000184122	4.65046e-05	7.51951e-05	0.0194003	1.71219	Genus
segmented neutrophil	Oligosphaerales	0.000183914	4.21646e-05	1.28995e-05	0.000993264	3.00294	Order
segmented neutrophil	Colidextribacter	0.000181841	4.69824e-05	0.000108654	0.0280328	1.55233	Genus
segmented neutrophil	Gammaproteobacteria	0.000174697	4.64666e-05	0.000170169	0.00663661	2.17805	Class
segmented neutrophil	Oligosphaeraceae	0.000173717	4.05766e-05	1.85868e-05	0.00245346	2.61022	Family
segmented neutrophil	Slackia	0.000168254	4.16219e-05	5.28974e-05	0.0136475	1.86495	Genus
segmented neutrophil	d__Bacteria_Armatimonadota_uncultured	0.000166071	4.33776e-05	0.000128925	0.00502809	2.2986	Class
segmented neutrophil	Clostridiales	0.000160052	2.42928e-05	4.444e-11	3.42188e-09	8.46573	Order
segmented neutrophil	Sutterellaceae	0.00015978	3.25336e-05	9.05045e-07	0.000233502	3.63171	Genus
segmented neutrophil	Bacteroidetes_BD2-2	0.000159259	3.16069e-05	4.68596e-07	6.18546e-05	4.20863	Family
segmented neutrophil	Clostridiaceae	0.000158629	2.30703e-05	6.15951e-12	8.13055e-10	9.08988	Family
segmented neutrophil	RF39	0.000157859	3.0076e-05	1.53202e-07	1.17965e-05	4.92825	Order
segmented neutrophil	RF39	0.000156443	2.81481e-05	2.73081e-08	3.60467e-06	5.44313	Family
segmented neutrophil	Oscillospirales	0.000155857	4.20546e-05	0.000210499	0.0277859	1.55618	Family
segmented neutrophil	Solobacterium	0.00015148	2.43823e-05	5.20768e-10	1.34358e-07	6.87174	Genus
segmented neutrophil	Verrucomicrobiae	0.000146242	3.28966e-05	8.76911e-06	0.000341995	3.46598	Class
segmented neutrophil	Rs-H88_termite_group	0.000143738	2.50899e-05	1.01071e-08	2.60763e-06	5.58375	Genus
segmented neutrophil	Muribaculaceae	0.000133336	3.08747e-05	1.5701e-05	0.00405085	2.39245	Genus
segmented neutrophil	Coxiellales	0.000132797	3.42842e-05	0.000107314	0.00826318	2.08285	Order
segmented neutrophil	Mycoplasmataceae	0.000131508	3.64628e-05	0.000310204	0.0409469	1.38778	Family
segmented neutrophil	Pirellulales	0.000131407	3.60036e-05	0.000262418	0.0202062	1.69452	Order
segmented neutrophil	Coxiellaceae	0.000131382	3.40504e-05	0.000114108	0.0150622	1.82211	Family
segmented neutrophil	Pirellulaceae	0.000129991	3.49708e-05	0.000201492	0.026597	1.57517	Family
segmented neutrophil	d__Bacteria_Firmicutes_uncultured_uncultured	0.000127776	2.29818e-05	2.69931e-08	2.07847e-06	5.68226	Order
segmented neutrophil	d__Bacteria_Firmicutes_uncultured_uncultured_uncultured	0.000126361	2.25172e-05	2.00303e-08	2.644e-06	5.57774	Family
segmented neutrophil	Erysipelotrichales	0.000110185	1.56174e-05	1.7229e-12	1.32663e-10	9.87725	Order
segmented neutrophil	Erysipelotrichaceae	9.70678e-05	1.5371e-05	2.70152e-10	3.56601e-08	7.44782	Family
segmented neutrophil	Atopobiaceae	9.57532e-05	2.43516e-05	8.42001e-05	0.0111144	1.95411	Family
segmented neutrophil	d__Bacteria_Firmicutes_uncultured	9.52563e-05	2.18547e-05	1.30882e-05	0.000510442	3.29205	Class
segmented neutrophil	Synergistales	9.51023e-05	2.02005e-05	2.50258e-06	0.000192699	3.71512	Order
segmented neutrophil	Anaerofustaceae	9.47109e-05	1.80054e-05	1.43948e-07	1.90011e-05	4.72122	Family
segmented neutrophil	Synergistaceae	9.36866e-05	1.77837e-05	1.37824e-07	1.81927e-05	4.7401	Family
segmented neutrophil	Marvinbryantia	9.34936e-05	1.62033e-05	7.92555e-09	2.04479e-06	5.68935	Genus
segmented neutrophil	Sarcina	9.34317e-05	2.24728e-05	3.21694e-05	0.0082997	2.08094	Genus
segmented neutrophil	Synergistota	8.61353e-05	2.10968e-05	4.44848e-05	0.00106764	2.97158	Phylum
segmented neutrophil	Defluviitaleaceae	7.86286e-05	1.69058e-05	3.30373e-06	0.000436093	3.36042	Family
segmented neutrophil	Syntrophomonadales	7.4716e-05	2.09326e-05	0.000357854	0.0275548	1.5598	Order
segmented neutrophil	Lachnospirales	7.44998e-05	1.54412e-05	1.40195e-06	0.00010795	3.96678	Order
segmented neutrophil	Syntrophomonadaceae	7.33003e-05	1.73847e-05	2.48259e-05	0.00327701	2.48452	Family
segmented neutrophil	Lachnospiraceae	7.30491e-05	1.47451e-05	7.26621e-07	9.5914e-05	4.01812	Family
segmented neutrophil	Synergistia	6.25822e-05	1.82262e-05	0.000595528	0.0232256	1.63403	Class
segmented neutrophil	d__Bacteria_Firmicutes_Clostridia_Lachnospirales_Lachnospiraceae_uncultured	-4.39977e-05	9.66767e-06	5.33895e-06	0.00137745	-2.86092	Genus
segmented neutrophil	d__Bacteria_Firmicutes_Bacilli_Erysipelotrichales_Erysipelotrichaceae_uncultured	-5.67171e-05	1.46172e-05	0.00010439	0.0269326	-1.56972	Genus
segmented neutrophil	Coriobacteriales_Incertae_Sedis	-6.55367e-05	1.61342e-05	4.86622e-05	0.00642341	-2.19223	Family
segmented neutrophil	Mogibacterium	-6.72704e-05	1.67267e-05	5.7771e-05	0.0149049	-1.82667	Genus
segmented neutrophil	[Eubacterium]_saphenum_group	-6.939e-05	1.79999e-05	0.000115715	0.0298545	-1.52499	Genus
segmented neutrophil	Papillibacter	-7.12189e-05	1.51934e-05	2.76584e-06	0.000713587	-3.14655	Genus
segmented neutrophil	[Eubacterium]_coprostanoligenes_group	-7.12917e-05	1.57035e-05	5.62928e-06	0.00145235	-2.83793	Genus
segmented neutrophil	Phascolarctobacterium	-7.61946e-05	1.42273e-05	8.53018e-08	2.20079e-05	-4.65742	Genus
segmented neutrophil	d__Bacteria_Firmicutes_Clostridia_Oscillospirales_Oscillospiraceae_uncultured	-7.637e-05	1.20505e-05	2.33513e-10	6.02463e-08	-7.22007	Genus
segmented neutrophil	Christensenellaceae_R-7_group	-7.68106e-05	1.28578e-05	2.31713e-09	5.97821e-07	-6.22343	Genus
segmented neutrophil	UCG-005	-7.81598e-05	1.31531e-05	2.81056e-09	7.25126e-07	-6.13959	Genus
segmented neutrophil	d__Bacteria_Firmicutes_Clostridia_Oscillospirales_Ruminococcaceae_uncultured	-8.13436e-05	1.75023e-05	3.35811e-06	0.000866393	-3.06229	Genus
segmented neutrophil	d__Bacteria_Firmicutes_Clostridia_Oscillospirales_Ethanoligenenaceae_Incertae_Sedis	-8.21371e-05	1.95667e-05	2.69507e-05	0.00695328	-2.15781	Genus
segmented neutrophil	d__Bacteria_Firmicutes_Clostridia_Oscillospirales_uncultured_uncultured	-8.81853e-05	2.2257e-05	7.42812e-05	0.0191645	-1.7175	Genus
segmented neutrophil	d__Bacteria_Actinobacteriota_Coriobacteriia_Coriobacteriales_Coriobacteriales_Incertae_Sedis_uncultured	-8.86146e-05	1.27355e-05	3.44931e-12	8.89923e-10	-9.05065	Genus
segmented neutrophil	Desulfuromonadia	-9.76298e-05	2.94303e-05	0.000908833	0.0354445	-1.45045	Class
segmented neutrophil	Anaerovorax	-9.76795e-05	1.4867e-05	5.02361e-11	1.29609e-08	-7.88736	Genus
segmented neutrophil	Lachnospiraceae_FCS020_group	-9.82952e-05	2.13736e-05	4.247e-06	0.00109572	-2.9603	Genus
segmented neutrophil	UCG-010	-9.84772e-05	1.52276e-05	9.9954e-11	2.57881e-08	-7.58858	Genus
segmented neutrophil	Endomicrobia	-9.91677e-05	2.90232e-05	0.000633531	0.0247077	-1.60717	Class
segmented neutrophil	Akkermansia	-9.9753e-05	1.9469e-05	2.9962e-07	7.73021e-05	-4.11181	Genus
segmented neutrophil	Saccharimonadales	-0.000106464	3.08195e-05	0.000551453	0.0424619	-1.372	Order
segmented neutrophil	Oribacterium	-0.000109221	1.62637e-05	1.87227e-11	4.83046e-09	-8.31601	Genus
segmented neutrophil	Saccharimonadaceae	-0.000110446	3.01122e-05	0.00024464	0.0322925	-1.4909	Family
segmented neutrophil	Lachnospiraceae_UCG-006	-0.000111285	1.54142e-05	5.21278e-13	1.3449e-10	-9.87131	Genus
segmented neutrophil	F082	-0.000111788	2.63753e-05	2.25172e-05	0.00580945	-2.23587	Genus
segmented neutrophil	Clostridia_UCG-014	-0.000114369	2.01543e-05	1.38937e-08	3.58456e-06	-5.44556	Genus
segmented neutrophil	Patescibacteria	-0.000116821	3.14606e-05	0.000204615	0.00491075	-2.30885	Phylum
segmented neutrophil	NK4A214_group	-0.000119345	1.32475e-05	2.08133e-19	5.36983e-17	-16.27	Genus
segmented neutrophil	Family_XIII_AD3011_group	-0.000121303	1.55212e-05	5.48208e-15	1.41438e-12	-11.8494	Genus
segmented neutrophil	Bacteroidales_BS11_gut_group	-0.000129463	2.51291e-05	2.57837e-07	6.6522e-05	-4.17704	Genus
segmented neutrophil	Saccharimonadia	-0.000138984	2.84076e-05	9.95681e-07	3.88316e-05	-4.41082	Class
segmented neutrophil	Unknown	-0.000139884	2.56948e-05	5.20846e-08	4.01051e-06	-5.3968	Order
segmented neutrophil	Denitrobacterium	-0.000140599	1.99713e-05	1.92176e-12	4.95814e-10	-9.30468	Genus
segmented neutrophil	Bradymonadales	-0.000144038	2.70967e-05	1.06244e-07	2.74109e-05	-4.56208	Genus
segmented neutrophil	Monoglobus	-0.000144852	2.04754e-05	1.50086e-12	3.87223e-10	-9.41204	Genus
segmented neutrophil	Endomicrobium	-0.000145576	2.76691e-05	1.43037e-07	3.69035e-05	-4.43293	Genus
segmented neutrophil	Rikenellaceae_RC9_gut_group	-0.000146088	2.29458e-05	1.93202e-10	4.9846e-08	-7.30237	Genus
segmented neutrophil	Myxococcia	-0.000146673	3.92547e-05	0.000186634	0.00727871	-2.13795	Class
segmented neutrophil	Eubacterium	-0.000152	1.81405e-05	5.3372e-17	1.377e-14	-13.8611	Genus
segmented neutrophil	Clostridia_vadinBB60_group	-0.000154807	2.53532e-05	1.02148e-09	2.63542e-07	-6.57915	Genus
segmented neutrophil	Allorhizobium-Neorhizobium-Pararhizobium-Rhizobium	-0.000157191	3.54689e-05	9.34484e-06	0.00241097	-2.61781	Genus
segmented neutrophil	UCG-002	-0.000162661	3.3553e-05	1.24782e-06	0.000321937	-3.49223	Genus
segmented neutrophil	Mucinivorans	-0.000162973	2.39013e-05	9.19473e-12	2.37224e-09	-8.62484	Genus
segmented neutrophil	vadinHA49	-0.000164424	4.14252e-05	7.21246e-05	0.0186081	-1.7303	Genus
segmented neutrophil	Phoenicibacter	-0.000165469	1.58117e-05	1.25123e-25	3.22817e-23	-22.491	Genus
segmented neutrophil	Methanobacteriales	-0.000172071	4.92768e-05	0.000479551	0.0369254	-1.43267	Order
segmented neutrophil	P3OB-42	-0.000175982	3.09491e-05	1.29924e-08	3.35204e-06	-5.47469	Genus
segmented neutrophil	NED5E9	-0.00017886	4.23335e-05	2.38923e-05	0.00616423	-2.21012	Genus
segmented neutrophil	Euryarchaeota	-0.000181038	5.15046e-05	0.000439777	0.0105547	-1.97656	Phylum
segmented neutrophil	Myxococcota	-0.000189584	4.4166e-05	1.76645e-05	0.000423949	-3.37269	Phylum
segmented neutrophil	d__Bacteria_Bacteroidota_Bacteroidia_Bacteroidales_uncultured	-0.000190375	4.36685e-05	1.3033e-05	0.00172036	-2.76438	Family
segmented neutrophil	Pygmaiobacter	-0.000190735	2.43074e-05	4.2676e-15	1.10104e-12	-11.9582	Genus
segmented neutrophil	Candidatus_Saccharimonas	-0.000190934	2.85639e-05	2.31798e-11	5.9804e-09	-8.22327	Genus
segmented neutrophil	[Eubacterium]_nodatum_group	-0.000195788	3.41407e-05	9.76635e-09	2.51972e-06	-5.59865	Genus
segmented neutrophil	Sphingobacterium	-0.000197629	2.90723e-05	1.06193e-11	2.73978e-09	-8.56228	Genus
segmented neutrophil	Prevotellaceae_UCG-004	-0.000202705	3.555e-05	1.18429e-08	3.05548e-06	-5.51492	Genus
segmented neutrophil	Methanobacteria	-0.000204591	4.8249e-05	2.23206e-05	0.000870504	-3.06023	Class
segmented neutrophil	Flaviflexus	-0.000205358	2.95337e-05	3.5671e-12	9.20311e-10	-9.03607	Genus
segmented neutrophil	[Eubacterium]_siraeum_group	-0.000211763	3.77564e-05	2.03894e-08	5.26047e-06	-5.27898	Genus
segmented neutrophil	Butyricicoccaceae	-0.000213948	5.6505e-05	0.000152873	0.0201792	-1.6951	Family
segmented neutrophil	d__Bacteria_Firmicutes_Clostridia_Peptostreptococcales-Tissierellales_Anaerovoracaceae_uncultured	-0.000217016	1.93004e-05	2.47476e-29	6.38487e-27	-26.1948	Genus
segmented neutrophil	Micrococcales	-0.000218707	6.04519e-05	0.000297046	0.0228725	-1.64069	Order
segmented neutrophil	Oscillospiraceae	-0.000224474	3.39794e-05	3.94376e-11	1.01749e-08	-7.99247	Genus
segmented neutrophil	COB_P4-1_termite_group	-0.000225353	4.09227e-05	3.65397e-08	9.42723e-06	-5.02562	Genus
segmented neutrophil	Caproiciproducens	-0.000245018	4.75015e-05	2.49446e-07	6.4357e-05	-4.1914	Genus
segmented neutrophil	Candidatus_Soleaferrea	-0.000246515	3.26499e-05	4.3444e-14	1.12086e-11	-10.9505	Genus
segmented neutrophil	Methanobrevibacter	-0.000251104	4.7788e-05	1.48393e-07	3.82855e-05	-4.41697	Genus
segmented neutrophil	V9D2013_group	-0.000252942	3.22021e-05	4.00315e-15	1.03281e-12	-11.986	Genus
segmented neutrophil	Campylobacter	-0.000265573	6.43373e-05	3.66229e-05	0.00944871	-2.02463	Genus
segmented neutrophil	UCG-009	-0.000266689	5.02548e-05	1.11605e-07	2.87942e-05	-4.5407	Genus
segmented neutrophil	d__Bacteria_Bacteroidota_Bacteroidia_Bacteroidales_uncultured_uncultured	-0.000267887	4.19817e-05	1.75882e-10	4.53775e-08	-7.34316	Genus
segmented neutrophil	Glutamicibacter	-0.00027064	3.8603e-05	2.36858e-12	6.11095e-10	-9.21389	Genus
segmented neutrophil	Paludicola	-0.000280885	3.72046e-05	4.36168e-14	1.12531e-11	-10.9487	Genus
segmented neutrophil	Anaerosporobacter	-0.000287556	3.36809e-05	1.36978e-17	3.53403e-15	-14.4517	Genus
segmented neutrophil	Syntrophococcus	-0.00029168	5.2969e-05	3.65775e-08	9.43701e-06	-5.02517	Genus
segmented neutrophil	UCG-012	-0.000313792	4.50086e-05	3.12857e-12	8.07172e-10	-9.09303	Genus
segmented neutrophil	Lachnospiraceae_UCG-010	-0.000327722	6.06822e-05	6.64076e-08	1.71332e-05	-4.76616	Genus
segmented neutrophil	Micrococcaceae	-0.000379687	7.40484e-05	2.93546e-07	3.87481e-05	-4.41175	Family
segmented neutrophil	Flavobacteriales	-0.000391615	8.63858e-05	5.80611e-06	0.00044707	-3.34962	Order
segmented neutrophil	d__Bacteria_Firmicutes_Clostridia_uncultured	-0.000392651	6.30515e-05	4.74031e-10	3.65004e-08	-7.4377	Order
segmented neutrophil	d__Bacteria_Firmicutes_Clostridia_uncultured_uncultured	-0.000394067	6.27038e-05	3.28734e-10	4.33929e-08	-7.36258	Family
segmented neutrophil	Micrococcus	-0.000398673	6.74648e-05	3.43466e-09	8.86143e-07	-6.0525	Genus
segmented neutrophil	Weeksellaceae	-0.000400688	8.64811e-05	3.59982e-06	0.000475176	-3.32315	Family
segmented neutrophil	d__Bacteria_Firmicutes_Clostridia_uncultured_uncultured_uncultured	-0.00047158	5.99479e-05	3.64747e-15	9.41046e-13	-12.0264	Genus
segmented neutrophil	d__Bacteria_Bacteroidota_Bacteroidia_Flavobacteriales_Weeksellaceae_uncultured	-0.000485707	8.42835e-05	8.27408e-09	2.13471e-06	-5.67066	Genus
Total protein	d__Bacteria_Firmicutes_uncultured	0.346541	0.091786	0.000159664	0.00622691	2.20573	Class
Total protein	Negativicutes	0.232659	0.0588778	7.76448e-05	0.00302815	2.51882	Class
Total protein	Firmicutes	0.22425	0.0601399	0.000192391	0.00461739	2.3356	Phylum
Total protein	Clostridia	0.197797	0.0501465	8.00048e-05	0.00312019	2.50582	Class
Total protein	Lachnospiraceae_NK4A136_group	-0.178036	0.0456301	9.55086e-05	0.0246412	-1.60834	Genus
Total protein	Clostridia	-0.229303	0.0582848	8.3481e-05	0.00642804	-2.19192	Order
Total protein	Saccharofermentans	-0.233655	0.0544528	1.77891e-05	0.00458958	-2.33823	Genus
Total protein	Mycoplasmatales	-0.411019	0.114457	0.000329372	0.0253617	-1.59582	Order
Total protein	Pedosphaerales	-0.487311	0.131586	0.000212766	0.016383	-1.78561	Order
Total protein	Muribaculaceae	-0.50743	0.129043	8.41499e-05	0.0217107	-1.66333	Genus
Total protein	Lactobacillaceae	-0.903863	0.227705	7.20368e-05	0.00950886	-2.02187	Family
Total protein	Lactobacillus	-1.01063	0.229774	1.09068e-05	0.00281395	-2.55068	Genus
Triglyceride	Actinobacteria	0.0159405	0.00378014	2.47678e-05	0.000965943	3.01505	Class
Triglyceride	Rhizobiales	-0.0196026	0.00476784	3.93223e-05	0.00302782	-2.51887	Order
WBC count	Faecalibacterium	0.000188545	1.19718e-05	6.96374e-56	1.79664e-53	52.7455	Genus
WBC count	Aeromonadales	0.000166843	1.94735e-05	1.05594e-17	8.13076e-16	15.0899	Order
WBC count	Succinivibrionaceae_UCG-002	0.000161866	1.65399e-05	1.28799e-22	3.32301e-20	19.4785	Genus
WBC count	Clostridium_sensu_stricto_3	0.000150413	2.23884e-05	1.83771e-11	4.74129e-09	8.3241	Genus
WBC count	Succinivibrionaceae	0.000146539	1.89236e-05	9.65276e-15	1.27416e-12	11.8948	Family
WBC count	Cutibacterium	0.0001442	1.21291e-05	1.35355e-32	3.49217e-30	29.4569	Genus
WBC count	Propionibacteriales	0.000132346	1.40253e-05	3.864e-21	2.97528e-19	18.5265	Order
WBC count	Armatimonadota	0.000126558	1.24399e-05	2.60232e-24	6.24556e-23	22.2044	Phylum
WBC count	Propionibacteriaceae	0.000123068	1.17636e-05	1.29424e-25	1.7084e-23	22.7674	Family
WBC count	Bacillus	0.000120819	1.90553e-05	2.29101e-10	5.9108e-08	7.22835	Genus
WBC count	d__Bacteria_Armatimonadota_uncultured_uncultured	0.000120332	1.10281e-05	1.01705e-27	7.83129e-26	25.1062	Order
WBC count	Colidextribacter	0.00011425	1.2025e-05	2.07918e-21	5.36429e-19	18.2705	Genus
WBC count	Erysipelatoclostridium	0.000113135	1.25604e-05	2.11146e-19	5.44757e-17	16.2638	Genus
WBC count	Bacillaceae	0.000111952	1.89939e-05	3.76744e-09	4.97302e-07	6.30338	Family
WBC count	d__Bacteria_Armatimonadota_uncultured_uncultured_uncultured_uncultured	0.000111822	1.12632e-05	3.14146e-23	8.10496e-21	20.0912	Genus
WBC count	Cloacibacillus	0.000111669	1.04359e-05	1.01291e-26	2.6133e-24	23.5828	Genus
WBC count	d__Bacteria_Armatimonadota_uncultured	0.000111218	1.37077e-05	4.91546e-16	1.91703e-14	13.7174	Class
WBC count	Comamonas	0.000109481	1.77523e-05	6.9543e-10	1.79421e-07	6.74613	Genus
WBC count	Ralstonia	0.00010556	1.32583e-05	1.69493e-15	4.37291e-13	12.3592	Genus
WBC count	Comamonadaceae	0.000104542	1.61707e-05	1.01353e-10	1.33785e-08	7.87359	Family
WBC count	d__Bacteria_Armatimonadota_uncultured_uncultured_uncultured	0.00010294	1.06953e-05	6.28033e-22	8.29003e-20	19.0814	Family
WBC count	Clostridium_sensu_stricto_13	0.000101862	1.86757e-05	4.91856e-08	1.26899e-05	4.89654	Genus
WBC count	Rhodobacterales	0.000101436	1.33407e-05	2.88244e-14	2.21948e-12	11.6537	Order
WBC count	Pyramidobacter	9.9025e-05	9.9604e-06	2.73642e-23	7.05996e-21	20.1512	Genus
WBC count	Lachnospiraceae_UCG-004	9.71274e-05	1.20165e-05	6.32923e-16	1.63294e-13	12.787	Genus
WBC count	Burkholderiaceae	9.705e-05	1.27123e-05	2.26984e-14	2.99618e-12	11.5234	Family
WBC count	Blautia	9.17065e-05	9.4389e-06	2.58203e-22	6.66163e-20	19.1764	Genus
WBC count	Xanthomonadales	9.10196e-05	1.35708e-05	1.98652e-11	1.52962e-09	8.81542	Order
WBC count	Caryophanon	9.08441e-05	1.72512e-05	1.39458e-07	3.59801e-05	4.44394	Genus
WBC count	Nocardioides	8.68695e-05	1.37694e-05	2.8107e-10	7.25161e-08	7.13957	Genus
WBC count	Pirellulales	8.60229e-05	9.01652e-06	1.42024e-21	1.09358e-19	18.9611	Order
WBC count	Lactobacillus	8.52914e-05	1.6043e-05	1.05823e-07	2.73022e-05	4.5638	Genus
WBC count	Lactobacillales	8.46392e-05	1.14072e-05	1.17267e-13	9.02957e-12	11.0443	Order
WBC count	WPS-2	8.43233e-05	1.50655e-05	2.17937e-08	5.23048e-07	6.28146	Phylum
WBC count	Rhodobacteraceae	8.40439e-05	1.33326e-05	2.9076e-10	3.83803e-08	7.41589	Family
WBC count	Stenotrophomonas	8.40077e-05	1.38056e-05	1.16456e-09	3.00457e-07	6.52222	Genus
WBC count	Carnobacteriaceae	8.38168e-05	1.23969e-05	1.3695e-11	1.80774e-09	8.74286	Family
WBC count	Solobacterium	8.04899e-05	6.66752e-06	1.48609e-33	3.83412e-31	30.4163	Genus
WBC count	WPS-2	7.8097e-05	1.27879e-05	1.01462e-09	7.81261e-08	7.1072	Order
WBC count	Nocardioidaceae	7.7988e-05	1.32921e-05	4.43124e-09	5.84924e-07	6.2329	Family
WBC count	Planctomycetes	7.6909e-05	1.18469e-05	8.47411e-11	3.3049e-09	8.48084	Class
WBC count	Lactobacillaceae	7.64271e-05	1.5413e-05	7.09994e-07	9.37192e-05	4.02817	Family
WBC count	[Eubacterium]_oxidoreducens_group	7.39814e-05	1.33636e-05	3.09425e-08	7.98316e-06	5.09782	Genus
WBC count	Klebsiella	7.39485e-05	1.81452e-05	4.59394e-05	0.0118524	1.9262	Genus
WBC count	Streptococcus	7.36415e-05	1.01838e-05	4.78597e-13	1.23478e-10	9.90841	Genus
WBC count	Xanthomonadaceae	7.3628e-05	1.35568e-05	5.60218e-08	7.39487e-06	5.13107	Family
WBC count	WPS-2	6.95869e-05	1.30926e-05	1.0667e-07	2.75208e-05	4.56034	Genus
WBC count	WPS-2	6.89831e-05	1.60469e-05	1.71689e-05	0.000669586	3.17419	Class
WBC count	Pirellulaceae	6.86313e-05	8.97834e-06	2.10419e-14	2.77754e-12	11.5563	Family
WBC count	Sutterellaceae	6.77324e-05	8.67371e-06	5.76752e-15	1.48802e-12	11.8274	Genus
WBC count	Veillonellaceae	6.66457e-05	1.15432e-05	7.75938e-09	1.02424e-06	5.9896	Family
WBC count	Dialister	6.63463e-05	9.95915e-06	2.704e-11	6.97633e-09	8.15637	Genus
WBC count	Oligosphaerales	6.59996e-05	9.99619e-06	4.04364e-11	3.1136e-09	8.50674	Order
WBC count	p-1088-a5_gut_group	6.57843e-05	9.45556e-06	3.47065e-12	8.95428e-10	9.04797	Genus
WBC count	Streptococcaceae	6.20955e-05	1.00774e-05	7.18981e-10	9.49054e-08	7.02271	Family
WBC count	Catenisphaera	6.19053e-05	8.78573e-06	1.83984e-12	4.74679e-10	9.3236	Genus
WBC count	Slackia	6.13887e-05	1.16281e-05	1.29638e-07	3.34466e-05	4.47565	Genus
WBC count	WPS-2	6.07054e-05	1.28268e-05	2.21544e-06	0.000292438	3.53397	Family
WBC count	Olsenella	5.94036e-05	1.3751e-05	1.56054e-05	0.0040262	2.3951	Genus
WBC count	Bacilli	5.80178e-05	1.33896e-05	1.47051e-05	0.000573501	3.24147	Class
WBC count	horsej-a03	5.42196e-05	8.93652e-06	1.30162e-09	3.35817e-07	6.4739	Genus
WBC count	Marvinbryantia	5.3021e-05	4.87472e-06	1.48788e-27	3.83873e-25	24.4158	Genus
WBC count	Synergistes	5.15436e-05	1.26488e-05	4.60185e-05	0.0118728	1.92545	Genus
WBC count	vadinBE97	5.06804e-05	9.89225e-06	3.00323e-07	7.74834e-05	4.11079	Genus
WBC count	Anaerovibrio	4.83874e-05	7.66208e-06	2.69839e-10	6.96184e-08	7.15728	Genus
WBC count	Rickettsiales	4.74949e-05	1.1194e-05	2.20653e-05	0.00169903	2.7698	Order
WBC count	Sphaerochaeta	4.70248e-05	1.17097e-05	5.92192e-05	0.0152785	1.81592	Genus
WBC count	Oligosphaeraceae	4.53883e-05	9.82461e-06	3.84009e-06	0.000506892	3.29508	Family
WBC count	Chloroflexi	4.49172e-05	1.18657e-05	0.000153428	0.00368226	2.43389	Phylum
WBC count	Clostridiales	4.46861e-05	6.01065e-06	1.0498e-13	8.0835e-12	11.0924	Order
WBC count	Breznakia	4.33643e-05	7.00471e-06	5.98867e-10	1.54508e-07	6.81105	Genus
WBC count	Agathobacter	4.25452e-05	7.1264e-06	2.37145e-09	6.11834e-07	6.21337	Genus
WBC count	[Eubacterium]_hallii_group	4.24565e-05	5.24593e-06	5.81021e-16	1.49903e-13	12.8242	Genus
WBC count	Butyrivibrio	4.23322e-05	8.97915e-06	2.423e-06	0.000625133	3.20403	Genus
WBC count	vadinBE97	4.17989e-05	9.38833e-06	8.49861e-06	0.00112182	2.95008	Family
WBC count	Lachnospiraceae_NK3A20_group	4.1649e-05	9.76594e-06	2.00153e-05	0.00516394	2.28702	Genus
WBC count	Veillonellales-Selenomonadales	3.95008e-05	4.94735e-06	1.41397e-15	1.08876e-13	12.9631	Order
WBC count	Muribaculaceae	3.93923e-05	8.93615e-06	1.04238e-05	0.00268933	2.57036	Genus
WBC count	Leptospirales	3.93368e-05	8.20217e-06	1.61942e-06	0.000124696	3.90415	Order
WBC count	Anaerofustis	3.92304e-05	5.17759e-06	3.53767e-14	9.1272e-12	11.0397	Genus
WBC count	Erysipelotrichaceae_UCG-009	3.89564e-05	8.25025e-06	2.33708e-06	0.000602968	3.21971	Genus
WBC count	Verrucomicrobiae	3.8759e-05	1.1537e-05	0.000780702	0.0304474	1.51645	Class
WBC count	Anaerolineales	3.86909e-05	9.89263e-06	9.18831e-05	0.007075	2.15027	Order
WBC count	Shuttleworthia	3.75653e-05	4.85255e-06	9.83704e-15	2.53796e-12	11.5955	Genus
WBC count	Coxiellales	3.71023e-05	8.23197e-06	6.57199e-06	0.000506043	3.29581	Order
WBC count	Pedosphaerales	3.65678e-05	9.44364e-06	0.000107852	0.00830459	2.08068	Order
WBC count	Sarcina	3.62119e-05	6.59922e-06	4.08142e-08	1.05301e-05	4.97757	Genus
WBC count	SAR324_clade(Marine_group_B)	3.50547e-05	9.35187e-06	0.000177954	0.00427088	2.36948	Phylum
WBC count	Family_XIII_UCG-001	3.39992e-05	4.8117e-06	1.59535e-12	4.11601e-10	9.38552	Genus
WBC count	Coprococcus	3.21504e-05	5.24186e-06	8.6025e-10	2.21945e-07	6.65376	Genus
WBC count	Synergistota	3.1797e-05	7.37083e-06	1.60399e-05	0.000384958	3.41459	Phylum
WBC count	Muribaculaceae	3.05108e-05	8.41201e-06	0.000286678	0.0378415	1.42203	Family
WBC count	Xanthobacteraceae	3.04923e-05	8.24337e-06	0.00021644	0.0285701	1.54409	Family
WBC count	Anaerofustaceae	3.03489e-05	4.9026e-06	6.00271e-10	7.92358e-08	7.10108	Family
WBC count	Candidatus_Methanomethylophilus	2.99593e-05	6.50785e-06	4.15318e-06	0.00107152	2.97	Genus
WBC count	Caulobacterales	2.9731e-05	8.14463e-06	0.000261846	0.0201621	1.69546	Order
WBC count	Lachnospiraceae_ND3007_group	2.88397e-05	6.26737e-06	4.19309e-06	0.00108182	2.96585	Genus
WBC count	SAR324_clade(Marine_group_B)	2.88285e-05	6.83324e-06	2.45546e-05	0.0018907	2.72338	Order
WBC count	d__Bacteria_Firmicutes_Clostridia_Christensenellales_Christensenellaceae_uncultured	2.88275e-05	4.88849e-06	3.70109e-09	9.54882e-07	6.02005	Genus
WBC count	Lachnospiraceae_NK4B4_group	2.8049e-05	6.15503e-06	5.1869e-06	0.00133822	2.87347	Genus
WBC count	Lachnoclostridium	2.79702e-05	5.23765e-06	9.28366e-08	2.39518e-05	4.62066	Genus
WBC count	Erysipelotrichales	2.76207e-05	4.0691e-06	1.13763e-11	8.75978e-10	9.05751	Order
WBC count	Clostridiaceae	2.73013e-05	5.9816e-06	5.0139e-06	0.000661835	3.17925	Family
WBC count	d__Bacteria_Actinobacteriota_Coriobacteriia_Coriobacteriales_Eggerthellaceae_uncultured	2.67426e-05	4.57306e-06	4.97937e-09	1.28468e-06	5.89121	Genus
WBC count	Firmicutes	2.56245e-05	7.20844e-06	0.000378277	0.00907864	2.04198	Phylum
WBC count	Synergistales	2.55707e-05	5.22457e-06	9.86449e-07	7.59566e-05	4.11943	Order
WBC count	Syntrophomonadales	2.46929e-05	5.6415e-06	1.20323e-05	0.000926487	3.03316	Order
WBC count	Acetitomaculum	2.35057e-05	4.78431e-06	8.96598e-07	0.000231322	3.63578	Genus
WBC count	Lachnospirales	2.27692e-05	4.12608e-06	3.42181e-08	2.63479e-06	5.57925	Order
WBC count	[Anaerorhabdus]_furcosa_group	2.17428e-05	4.51909e-06	1.4994e-06	0.000386846	3.41246	Genus
WBC count	d__Bacteria_Firmicutes_Syntrophomonadia_Syntrophomonadales_Syntrophomonadaceae_uncultured	2.17194e-05	5.725e-06	0.000148371	0.0382798	1.41703	Genus
WBC count	Selenomonadaceae	1.87283e-05	5.18296e-06	0.000302161	0.0398852	1.39919	Family
WBC count	Lachnospiraceae_NK4A136_group	1.86866e-05	5.00606e-06	0.000189372	0.0488581	1.31106	Genus
WBC count	Unknown	1.83033e-05	4.40446e-06	3.24406e-05	0.00836967	2.07729	Genus
WBC count	Anaerovoracaceae	-1.76796e-05	4.26768e-06	3.43265e-05	0.0045311	-2.3438	Family
WBC count	NK4A214_group	-1.82898e-05	4.61344e-06	7.35615e-05	0.0189789	-1.72173	Genus
WBC count	d__Bacteria_Firmicutes_Bacilli_Erysipelotrichales_Erysipelotrichaceae_uncultured	-1.8694e-05	4.76077e-06	8.61315e-05	0.0222219	-1.65322	Genus
WBC count	Eubacteriales	-1.88355e-05	5.42233e-06	0.000513332	0.0395265	-1.40311	Order
WBC count	UCG-010	-2.05853e-05	4.9247e-06	2.91492e-05	0.00752049	-2.12375	Genus
WBC count	Oscillospiraceae	-2.16732e-05	4.36717e-06	6.94967e-07	9.17357e-05	-4.03746	Family
WBC count	Anaerovorax	-2.21061e-05	4.89729e-06	6.36331e-06	0.00164173	-2.7847	Genus
WBC count	Monoglobales	-2.40615e-05	5.95714e-06	5.36557e-05	0.00413149	-2.38389	Order
WBC count	Gastranaerophilales	-2.48997e-05	6.95259e-06	0.000341819	0.0263201	-1.57971	Order
WBC count	UCG-007	-2.49989e-05	6.1484e-06	4.78441e-05	0.0123438	-1.90855	Genus
WBC count	Saccharofermentans	-2.5287e-05	5.35639e-06	2.34792e-06	0.000605764	-3.2177	Genus
WBC count	d__Bacteria_Firmicutes_Clostridia_Oscillospirales_Oscillospiraceae_uncultured	-2.54086e-05	4.11815e-06	6.83279e-10	1.76286e-07	-6.75378	Genus
WBC count	Desulfovibrionaceae	-2.57148e-05	5.77279e-06	8.40986e-06	0.0011101	-2.95464	Family
WBC count	WCHB1-41	-2.62173e-05	5.57706e-06	2.59004e-06	0.000341885	-3.46612	Family
WBC count	Prevotellaceae	-2.65341e-05	6.02826e-06	1.07445e-05	0.00141827	-2.84824	Family
WBC count	Prevotellaceae_UCG-003	-2.73019e-05	6.91825e-06	7.93467e-05	0.0204715	-1.68885	Genus
WBC count	Ruminococcaceae	-2.85359e-05	5.14296e-06	2.88083e-08	3.8027e-06	-5.41991	Family
WBC count	UCG-010	-2.94668e-05	4.94759e-06	2.58831e-09	3.41657e-07	-6.46641	Family
WBC count	Eubacterium	-2.97115e-05	5.72858e-06	2.14249e-07	5.52763e-05	-4.25746	Genus
WBC count	Bacteroidota	-3.00956e-05	7.50463e-06	6.06502e-05	0.00145561	-2.83696	Phylum
WBC count	Clostridia_UCG-014	-3.07192e-05	5.73059e-06	8.29627e-08	6.38813e-06	-5.19463	Order
WBC count	Denitrobacterium	-3.13495e-05	6.44524e-06	1.15047e-06	0.000296821	-3.52751	Genus
WBC count	Butyricicoccus	-3.25153e-05	6.88978e-06	2.36594e-06	0.000610412	-3.21438	Genus
WBC count	Monoglobus	-3.25717e-05	6.07179e-06	8.12062e-08	2.09512e-05	-4.67879	Genus
WBC count	Gastranaerophilales	-3.34098e-05	6.82301e-06	9.74877e-07	0.000251518	-3.59943	Genus
WBC count	Hungateiclostridiaceae	-3.37974e-05	4.7709e-06	1.39979e-12	1.84773e-10	-9.73336	Family
WBC count	Phoenicibacter	-3.3883e-05	5.50619e-06	7.57329e-10	1.95391e-07	-6.7091	Genus
WBC count	Vampirivibrionia	-3.40136e-05	9.9918e-06	0.000663697	0.0258842	-1.58697	Class
WBC count	[Eubacterium]_ruminantium_group	-3.40651e-05	5.54852e-06	8.27878e-10	2.13592e-07	-6.67041	Genus
WBC count	d__Bacteria_Firmicutes_Clostridia_Oscillospirales_uncultured_uncultured	-3.50293e-05	6.76747e-06	2.26528e-07	5.84442e-05	-4.23326	Genus
WBC count	Coriobacteriales_Incertae_Sedis	-3.54205e-05	4.80169e-06	1.62297e-13	2.14232e-11	-10.6691	Family
WBC count	Fibrobacteraceae	-3.59979e-05	7.9106e-06	5.34971e-06	0.000706161	-3.1511	Family
WBC count	Bacteroidales	-3.60794e-05	5.81948e-06	5.65494e-10	4.35431e-08	-7.36108	Order
WBC count	d__Bacteria_Bdellovibrionota_Oligoflexia_Oligoflexales_uncultured	-3.72737e-05	7.36755e-06	4.21078e-07	5.55823e-05	-4.25506	Family
WBC count	Bacteroidales_UCG-001	-3.76415e-05	7.94596e-06	2.16708e-06	0.000559108	-3.2525	Genus
WBC count	Rhodospirillales	-3.85689e-05	9.41687e-06	4.20845e-05	0.0032405	-2.48939	Order
WBC count	Eubacteriaceae	-3.86034e-05	5.68358e-06	1.10518e-11	1.45884e-09	-8.83599	Family
WBC count	Clostridia_UCG-014	-3.92294e-05	5.84845e-06	1.97784e-11	5.10282e-09	-8.29219	Genus
WBC count	Bacteroidales_BS11_gut_group	-3.99534e-05	7.41855e-06	7.22009e-08	1.86278e-05	-4.72984	Genus
WBC count	Oscillospiraceae	-4.00139e-05	8.81204e-06	5.60351e-06	0.00144571	-2.83992	Genus
WBC count	d__Bacteria_Bacteroidota_Bacteroidia_Bacteroidales_Dysgonomonadaceae_uncultured	-4.05087e-05	7.29693e-06	2.83281e-08	7.30864e-06	-5.13616	Genus
WBC count	Victivallaceae	-4.06857e-05	1.02081e-05	6.73073e-05	0.0173653	-1.76032	Genus
WBC count	Sphingobacteriales	-4.13017e-05	1.20142e-05	0.000586611	0.045169	-1.34516	Order
WBC count	Monoglobaceae	-4.14532e-05	6.13465e-06	1.40663e-11	1.85675e-09	-8.73125	Family
WBC count	Patescibacteria	-4.2284e-05	9.37993e-06	6.54646e-06	0.000157115	-3.80378	Phylum
WBC count	Gastranaerophilales	-4.22913e-05	6.6483e-06	2.00157e-10	2.64207e-08	-7.57806	Family
WBC count	d__Bacteria_Firmicutes_Clostridia_Oscillospirales_uncultured	-4.39108e-05	6.51526e-06	1.58728e-11	2.09521e-09	-8.67877	Family
WBC count	Prevotellaceae_Ga6A1_group	-4.45439e-05	1.12839e-05	7.89571e-05	0.0203709	-1.69099	Genus
WBC count	Nocardiaceae	-4.47963e-05	9.49881e-06	2.40529e-06	0.000317498	-3.49826	Family
WBC count	Sphingobacterium	-4.54133e-05	8.73171e-06	1.98261e-07	5.11513e-05	-4.29114	Genus
WBC count	Bacteroidia	-4.54358e-05	8.42726e-06	6.98609e-08	2.72457e-06	-5.5647	Class
WBC count	d__Bacteria_Bacteroidota_Bacteroidia_Bacteroidales_Paludibacteraceae_uncultured	-4.55872e-05	8.96975e-06	3.72844e-07	9.61936e-05	-4.01685	Genus
WBC count	Bacteroidales_UCG-001	-4.6523e-05	7.67109e-06	1.32187e-09	1.74487e-07	-6.75824	Family
WBC count	Bacteroidales_RF16_group	-4.67916e-05	7.71101e-06	1.29389e-09	3.33823e-07	-6.47648	Genus
WBC count	d__Bacteria_Proteobacteria_Alphaproteobacteria_Rhodospirillales_uncultured_uncultured	-4.70791e-05	9.36059e-06	4.91761e-07	0.000126874	-3.89663	Genus
WBC count	Clostridia_UCG-014	-4.81109e-05	5.81753e-06	1.33988e-16	1.76864e-14	-13.7524	Family
WBC count	Dysgonomonadaceae	-4.87481e-05	6.91776e-06	1.83074e-12	2.41657e-10	-9.6168	Family
WBC count	Bacteroidales_BS11_gut_group	-4.88349e-05	7.12264e-06	7.0676e-12	9.32923e-10	-9.03015	Family
WBC count	Rothia	-4.92631e-05	9.73553e-06	4.18956e-07	0.000108091	-3.96621	Genus
WBC count	Victivallaceae	-4.95671e-05	9.87983e-06	5.2483e-07	6.92776e-05	-4.15941	Family
WBC count	Unknown	-5.0164e-05	4.73189e-06	2.94e-26	3.8808e-24	-23.4111	Family
WBC count	d__Bacteria_Firmicutes_Clostridia_Peptostreptococcales-Tissierellales_Anaerovoracaceae_uncultured	-5.05157e-05	6.05879e-06	7.58194e-17	1.95614e-14	-13.7086	Genus
WBC count	Paenibacillales	-5.06475e-05	1.37909e-05	0.000240153	0.0184918	-1.73302	Order
WBC count	hoa5-07d05_gut_group	-5.15363e-05	8.27741e-06	4.78067e-10	1.23341e-07	-6.90889	Genus
WBC count	Unknown	-5.17144e-05	6.35976e-06	4.23974e-16	3.2646e-14	-13.4862	Order
WBC count	Micrococcales	-5.18313e-05	1.49436e-05	0.000523429	0.0403041	-1.39465	Order
WBC count	F082	-5.2465e-05	7.34986e-06	9.45466e-13	2.4393e-10	-9.61273	Genus
WBC count	Saccharimonadales	-5.25675e-05	7.54888e-06	3.31648e-12	2.55369e-10	-9.59283	Order
WBC count	Paludibacteraceae	-5.33349e-05	8.47563e-06	3.11929e-10	4.11747e-08	-7.38537	Family
WBC count	Candidatus_Soleaferrea	-5.52294e-05	9.12714e-06	1.43843e-09	3.71116e-07	-6.43049	Genus
WBC count	Bacteroidales_RF16_group	-5.56731e-05	7.22943e-06	1.35115e-14	1.78351e-12	-11.7487	Family
WBC count	d__Bacteria_Proteobacteria_Alphaproteobacteria_Rhodospirillales_uncultured	-5.59606e-05	9.14375e-06	9.35217e-10	1.23449e-07	-6.90851	Family
WBC count	Acholeplasmatales	-5.79435e-05	1.16978e-05	7.29363e-07	5.6161e-05	-4.25057	Order
WBC count	Mucinivorans	-5.85751e-05	6.8423e-06	1.12148e-17	2.89342e-15	-14.5386	Genus
WBC count	Sphingobacteriaceae	-5.86934e-05	1.18388e-05	7.13303e-07	9.4156e-05	-4.02615	Family
WBC count	Paludicola	-5.90795e-05	1.08013e-05	4.50855e-08	1.16321e-05	-4.93434	Genus
WBC count	Paenibacillus	-5.91576e-05	1.38672e-05	1.98994e-05	0.00513405	-2.28954	Genus
WBC count	Oxalobacteraceae	-6.03206e-05	5.90271e-06	1.6278e-24	2.1487e-22	-21.6678	Family
WBC count	Thermoplasmata	-6.08647e-05	1.78663e-05	0.000657592	0.0256461	-1.59098	Class
WBC count	Methanocorpusculaceae	-6.11811e-05	1.56123e-05	8.89988e-05	0.0117478	-1.93004	Family
WBC count	F082	-6.13464e-05	6.99865e-06	1.86001e-18	2.45522e-16	-15.6099	Family
WBC count	Saccharimonadia	-6.16814e-05	1.04575e-05	3.67269e-09	1.43235e-07	-6.84395	Class
WBC count	Clostridia_vadinBB60_group	-6.23371e-05	6.98616e-06	4.54062e-19	3.49627e-17	-16.4564	Order
WBC count	d__Archaea_Thermoplasmatota_Thermoplasmata_Methanomassiliicoccales_Methanomethylophilaceae_uncultured	-6.29341e-05	1.55703e-05	5.30108e-05	0.0136768	-1.86402	Genus
WBC count	Candidatus_Saccharimonas	-6.34026e-05	7.873e-06	8.06785e-16	2.0815e-13	-12.6816	Genus
WBC count	Anaerosporobacter	-6.55426e-05	9.04869e-06	4.37804e-13	1.12954e-10	-9.9471	Genus
WBC count	COB_P4-1_termite_group	-6.66369e-05	1.08191e-05	7.31228e-10	1.88657e-07	-6.72433	Genus
WBC count	Paenibacillaceae	-6.80391e-05	1.35743e-05	5.37657e-07	7.09707e-05	-4.14892	Family
WBC count	Methanomethylophilaceae	-6.91425e-05	1.49348e-05	3.66319e-06	0.000483541	-3.31557	Family
WBC count	Enterobacter	-6.91583e-05	1.74454e-05	7.36207e-05	0.0189941	-1.72138	Genus
WBC count	Pygmaiobacter	-6.92185e-05	7.15891e-06	4.08893e-22	1.05494e-19	-18.9768	Genus
WBC count	Clostridia_vadinBB60_group	-7.08473e-05	6.98134e-06	3.37917e-24	8.71825e-22	-21.0596	Genus
WBC count	Prevotellaceae_UCG-004	-7.15202e-05	9.35855e-06	2.1349e-14	5.50804e-12	-11.259	Genus
WBC count	Saccharimonadaceae	-7.18559e-05	7.53023e-06	1.39658e-21	1.84349e-19	-18.7344	Family
WBC count	Rikenellaceae_RC9_gut_group	-7.4483e-05	6.39833e-06	2.55001e-31	6.57902e-29	-28.1818	Genus
WBC count	Oscillibacter	-7.45676e-05	1.00267e-05	1.03102e-13	2.66003e-11	-10.5751	Genus
WBC count	Syntrophococcus	-7.47583e-05	1.48402e-05	4.71549e-07	0.00012166	-3.91485	Genus
WBC count	Acholeplasmataceae	-7.53352e-05	1.13908e-05	3.74893e-11	4.94859e-09	-8.30552	Family
WBC count	COB_P4-1_termite_group	-7.55184e-05	1.04232e-05	4.31669e-13	5.69804e-11	-10.2443	Family
WBC count	Clostridia_vadinBB60_group	-7.97288e-05	6.6436e-06	3.51699e-33	4.64243e-31	-30.3333	Family
WBC count	[Eubacterium]_siraeum_group	-8.07695e-05	1.04001e-05	8.08411e-15	2.0857e-12	-11.6807	Genus
WBC count	Rikenellaceae	-8.28049e-05	6.06961e-06	2.23597e-42	2.95148e-40	-39.53	Family
WBC count	d__Bacteria_Firmicutes_Clostridia_uncultured	-9.17279e-05	1.57611e-05	5.8888e-09	4.53437e-07	-6.34348	Order
WBC count	NED5E9	-9.61415e-05	1.12201e-05	1.04675e-17	2.70061e-15	-14.5685	Genus
WBC count	Butyricicoccaceae	-9.64566e-05	1.43922e-05	2.05553e-11	2.7133e-09	-8.5665	Family
WBC count	M2PB4-65_termite_group	-9.83559e-05	1.23041e-05	1.30882e-15	3.37676e-13	-12.4715	Genus
WBC count	d__Bacteria_Firmicutes_Clostridia_uncultured_uncultured_uncultured	-0.000100238	1.60167e-05	3.89071e-10	1.0038e-07	-6.99835	Genus
WBC count	Caproiciproducens	-0.000101324	1.20979e-05	5.50507e-17	1.42031e-14	-13.8476	Genus
WBC count	Glutamicibacter	-0.000102929	1.00454e-05	1.22853e-24	3.1696e-22	-21.499	Genus
WBC count	d__Bacteria_Bacteroidota_Bacteroidia_Bacteroidales_uncultured_uncultured	-0.000106382	1.06835e-05	2.3354e-23	6.02533e-21	-20.22	Genus
WBC count	M2PB4-65_termite_group	-0.000107237	1.19543e-05	2.94874e-19	3.89233e-17	-16.4098	Family
WBC count	d__Bacteria_Firmicutes_Clostridia_uncultured_uncultured	-0.00010912	1.59011e-05	6.77152e-12	8.93841e-10	-9.04874	Family
WBC count	Lactococcus	-0.000109696	1.51692e-05	4.77786e-13	1.23269e-10	-9.90915	Genus
WBC count	d__Bacteria_Bacteroidota_Bacteroidia_Bacteroidales_uncultured	-0.000115263	1.03723e-05	1.08862e-28	1.43698e-26	-25.8426	Family
WBC count	UCG-009	-0.000116694	1.28454e-05	1.04151e-19	2.6871e-17	-16.5707	Genus
WBC count	UCG-012	-0.00011783	1.22137e-05	5.04021e-22	1.30037e-19	-18.8859	Genus
WBC count	Micrococcus	-0.000124611	1.74694e-05	9.81286e-13	2.53172e-10	-9.59658	Genus
WBC count	Campilobacterota	-0.000149357	1.73353e-05	6.94608e-18	1.66706e-16	-15.778	Phylum
WBC count	Campylobacterales	-0.000155584	1.54776e-05	8.98649e-24	6.9196e-22	-21.1599	Order
WBC count	Campylobacteria	-0.000164698	1.82836e-05	2.0993e-19	8.18728e-18	-17.0869	Class
WBC count	Lachnospiraceae_UCG-010	-0.000172865	1.48178e-05	1.90031e-31	4.9028e-29	-28.3096	Genus
WBC count	Micrococcaceae	-0.000173186	1.82613e-05	2.45335e-21	3.23842e-19	-18.4897	Family
WBC count	Campylobacter	-0.00017411	1.59535e-05	9.92695e-28	2.56115e-25	-24.5916	Genus
WBC count	Flavobacteriales	-0.000176639	1.96299e-05	2.28919e-19	1.76268e-17	-16.7538	Order
WBC count	Campylobacteraceae	-0.000182991	1.56947e-05	2.05433e-31	2.71172e-29	-28.5668	Family
WBC count	d__Bacteria_Bacteroidota_Bacteroidia_Flavobacteriales_Weeksellaceae_uncultured	-0.000185158	2.00406e-05	2.48555e-20	6.41273e-18	-17.193	Genus
WBC count	Weeksellaceae	-0.000191484	1.98797e-05	5.85234e-22	7.72508e-20	-19.1121	Family
